# Supplementary material for: Functional dissection of the ash2 and ash1 transcriptomes provides insights into the transcriptional basis of wing phenotypes and reveals conserved protein interactions
Source: Genome Biol. 2007 Apr 28;8(4):R67. doi: 10.1186/gb-2007-8-4-r67 (PMC1896016; doi:10.1186/gb-2007-8-4-r67)
Supplement: Additional data file 2 — Genes downregulated and upregulated over 1.5- and 2.0-fold in ash2I1 [file gb-2007-8-4-r67-S2.xls]

## Sheet: ash2-I1 downregulated 1.5x
Name	FBgn	ash2I1 log2ratio	adj.P.Val
ImpE2	FBgn0001254	-3.54642	0.00355824
CG9416	FBgn0034438	-3.16595	0.00190106
CG8634	FBgn0035737	-3.08985	0.00104097
Hsp23	FBgn0001224	-3.07959	0.0024526
miple	FBgn0027111	-2.91356	0.0016941
Obp99a	FBgn0039678	-2.6635	0.0024526
CG8588	FBgn0035770	-2.62591	0.000408136
CG4382	FBgn0032132	-2.58709	0.0021752
CG7802	FBgn0039704	-2.54906	0.000615037
wbl	FBgn0004003	-2.53489	0.00166569
CG4914	FBgn0036436	-2.51762	0.00115214
Hsp27	FBgn0001226	-2.51036	0.000879633
ImpE3	FBgn0001255	-2.31915	0.00202407
Hsp67Ba	FBgn0001227	-2.31518	0.00355246
Snap	FBgn0011712	-2.23274	0.00120072
ESTS:39C10S	FBgn0014427	-2.19283	0.00473311
mae	FBgn0023214	-2.16225	0.0024933
CG33113	FBgn0053113	-2.09948	0.00105904
CG5873	FBgn0038511	-2.03202	0.00395187
Nep2	FBgn0027570	-2.01084	0.00190106
BG:DS07721.3	FBgn0028855	-2.00769	0.00377046
CG3842	FBgn0029866	-1.9735	0.00381355
CG3823	FBgn0029863	-1.94502	0.00854282
Sb	FBgn0003319	-1.94276	0.0467628
CG9628	FBgn0036433	-1.91866	0.0136552
fbp	FBgn0032820	-1.86413	0.00105904
CG6234	FBgn0038071	-1.8587	0.00146712
GNBP3	FBgn0040321	-1.83855	0.000879633
CG18349	FBgn0036109	-1.81189	0.0143453
CG2852	FBgn0034753	-1.80307	0.000890795
Fkbp13	FBgn0010470	-1.79912	0.000408136
Lsp2	FBgn0002565	-1.78897	0.00190106
CBP	FBgn0026144	-1.74998	0.00166582
Rpn9	FBgn0028691	-1.73927	0.00324273
ash2	FBgn0000139	-1.73747	0.0015104
Argk	FBgn0000116	-1.73043	0.0120382
Hsp26	FBgn0001225	-1.72724	0.00190106
Spn43Aa	FBgn0024294	-1.71286	0.00398233
CG33171	FBgn0053171	-1.707	0.00673642
CG17323	FBgn0032713	-1.70473	0.00146712
Doc2	FBgn0035956	-1.70256	0.00334606
Cyp310a1	FBgn0032693	-1.68941	0.00281564
rpk	FBgn0022981	-1.6878	0.000548552
CG17052	FBgn0031097	-1.67001	0.00109172
CG14076	FBgn0036829	-1.66298	0.00180325
bip1	FBgn0026263	-1.62051	0.000927295
CG15905	FBgn0034462	-1.61172	0.0103784
ana	FBgn0011746	-1.59001	0.000879633
Idh	FBgn0001248	-1.57846	0.000879633
CG30440	FBgn0050440	-1.57688	0.00146712
Oscillin	FBgn0031717	-1.57233	0.00211756
fax	FBgn0014163	-1.57116	0.00146712
CG17032	FBgn0036547	-1.56819	0.0122722
CG5175	FBgn0038476	-1.55329	0.00120072
tok	FBgn0004885	-1.55105	0.000548552
mth	FBgn0023000	-1.53578	0.00142265
in	FBgn0001259	-1.52479	0.000890795
BEST:GH02921	FBgn0027930	-1.51911	0.000615037
esn	FBgn0028642	-1.50903	0.0129341
sc	FBgn0004170	-1.49842	0.00626118
CG9027	FBgn0033631	-1.49752	0.00190106
CG40294	FBgn0058294	-1.47799	0.00743217
CG3880	FBgn0035057	-1.47005	0.00377046
CG9057	FBgn0030608	-1.46869	0.000953783
RpS12	FBgn0014027	-1.459	0.00577407
CG16733	FBgn0037665	-1.45837	0.0125311
CG6287	FBgn0032350	-1.4478	0.00146712
br	FBgn0000210	-1.44009	0.000847338
CG17919	FBgn0037433	-1.42266	0.00323205
CG8502	FBgn0033725	-1.41177	0.0021752
ogre	FBgn0004646	-1.41016	0.000615037
kal-1	FBgn0039155	-1.40791	0.00112247
klu	FBgn0013469	-1.40631	0.0164752
CG2016	FBgn0037289	-1.39926	0.00351344
Tl	FBgn0003717	-1.39835	0.00391248
Wnt2	FBgn0004360	-1.39299	0.00190106
CG32373	FBgn0052373	-1.39258	0.00146712
grn	FBgn0001138	-1.38073	0.0139058
CG13676	FBgn0035844	-1.36477	0.00391248
alpha-Man-IIb	FBgn0026616	-1.3581	0.00663765
Fas3	FBgn0000636	-1.34298	0.0041491
Nrv1	FBgn0015776	-1.3416	0.00146712
CG31125	FBgn0051125	-1.34104	0.00829391
fra	FBgn0011592	-1.34015	0.000890795
trn	FBgn0010452	-1.33881	0.00120072
CG10359	FBgn0035452	-1.33198	0.00190106
glec	FBgn0015229	-1.31807	0.00190106
CG9134	FBgn0035199	-1.31521	0.00146712
l(2)01810	FBgn0010497	-1.3152	0.0026464
BcDNA:GH11415	FBgn0027546	-1.31197	0.00142265
Poxn	FBgn0003130	-1.30892	0.0048876
Optix	FBgn0025360	-1.30785	0.024408
CG5731	FBgn0032192	-1.3055	0.00607459
CG9894	FBgn0031453	-1.30371	0.00524897
CG18212	FBgn0038535	-1.29286	0.0016983
Eip71CD	FBgn0000565	-1.2871	0.00743217
ome	FBgn0002997	-1.2791	0.0113998
Abi	FBgn0020510	-1.27621	0.000847338
Tsp66E	FBgn0035936	-1.27541	0.0197185
mdy	FBgn0004797	-1.27392	0.000927295
pk	FBgn0003090	-1.2713	0.0183869
Cdk4	FBgn0016131	-1.26306	0.00669181
br	FBgn0000210	-1.25492	0.00435326
serpin-27A	FBgn0028990	-1.25204	0.00381355
CG31997	FBgn0051997	-1.24787	0.0119184
CG5794	FBgn0039214	-1.23209	0.0302556
CREG	FBgn0025456	-1.23197	0.00597784
ninA	FBgn0036101	-1.22535	0.0026747
Caf1	FBgn0015610	-1.21773	0.00179917
Doc3	FBgn0035954	-1.20667	0.00457428
Spn1	FBgn0028988	-1.20267	0.00644991
Hrb27C	FBgn0004838	-1.20254	0.029414
Tpi	FBgn0003738	-1.1994	0.00207056
dve	FBgn0020307	-1.18701	0.00244577
CG6767	FBgn0036030	-1.18682	0.00120072
CG32541	FBgn0052541	-1.18675	0.0041045
CG13848	FBgn0038966	-1.17942	0.00120072
BEST:LD04971	FBgn0026585	-1.17048	0.00190106
BcDNA:LD41548	FBgn0040493	-1.16951	0.00633906
stai	FBgn0051641	-1.16374	0.00613459
grp	FBgn0011598	-1.16317	0.00190106
Eip55E	FBgn0000566	-1.15942	0.0024933
CG3770	FBgn0035085	-1.15838	0.0161115
HmgZ	FBgn0010228	-1.15652	0.00151378
CG4586	FBgn0029924	-1.15451	0.00486582
Pepck	FBgn0003067	-1.15061	0.00259561
CG17838	FBgn0038826	-1.14931	0.00416276
PFE	FBgn0032661	-1.1473	0.00204319
CG31121	FBgn0051121	-1.14561	0.0026007
CG11275	FBgn0034706	-1.14525	0.00597784
Cdk4	FBgn0016131	-1.14061	0.00804358
CG6930	FBgn0037947	-1.1373	0.00488088
inv	FBgn0001269	-1.13695	0.00494421
CG2083	FBgn0035376	-1.13356	0.000890795
CG1607	FBgn0039844	-1.13035	0.00377046
en	FBgn0000577	-1.12645	0.0016941
CG9266	FBgn0032909	-1.12542	0.00398233
CG30427	FBgn0043792	-1.12115	0.00625019
BcDNA:GH02976	FBgn0027600	-1.11469	0.00513819
CG13698	FBgn0036773	-1.11282	0.00243559
toe	FBgn0036285	-1.11263	0.00416276
Trl	FBgn0013263	-1.10824	0.00845274
CG11509	FBgn0029584	-1.10509	0.00449746
CG2791	FBgn0037533	-1.10413	0.00626118
Doc1	FBgn0028789	-1.10407	0.0100668
CG10657	FBgn0036289	-1.10085	0.0139982
vg	FBgn0003975	-1.09423	0.00146712
Dsp1	FBgn0011764	-1.09289	0.010121
mnd	FBgn0002778	-1.07851	0.00483559
dap	FBgn0010316	-1.07834	0.00166582
mav	FBgn0039914	-1.07111	0.00243559
CG14439	FBgn0029898	-1.06922	0.0151759
th	FBgn0003691	-1.06758	0.00349204
CG7047	FBgn0035103	-1.067	0.00398233
pbl	FBgn0003041	-1.06542	0.00287995
D19A	FBgn0022935	-1.06352	0.0171246
smi35A	FBgn0016930	-1.0596	0.00459713
CG15628	FBgn0031632	-1.055	0.00844995
CG17064	FBgn0033845	-1.05403	0.00167833
His4r	FBgn0013981	-1.05012	0.0143469
CG14132	FBgn0040817	-1.04828	0.00146712
sgl	FBgn0010851	-1.04536	0.00416276
CG30423	FBgn0050423	-1.02808	0.0148412
CG5466	FBgn0038815	-1.02641	0.00901824
CG15757	FBgn0030494	-1.02048	0.00743217
rost	FBgn0011705	-1.02038	0.00621804
GlyP	FBgn0004507	-1.01914	0.0210083
Gfat1	FBgn0027341	-1.01375	0.00190106
Sema-1b	FBgn0016059	-1.01285	0.0344785
wgn	FBgn0030941	-1.01005	0.0458849
for	FBgn0000721	-1.00935	0.0056996
CG5390	FBgn0032213	-1.00821	0.00146712
CG4054	FBgn0034668	-1.00744	0.00944917
zwilch	FBgn0061476	-1.00723	0.00120072
Eip75B	FBgn0000568	-1.00575	0.00398233
CG32701	FBgn0028327	-1.00372	0.00131804
malpha	FBgn0002732	-1.00364	0.00536579
CG7668	FBgn0036929	-1.00161	0.00234285
arr	FBgn0000119	-1.00116	0.00120072
0o11-Act42A	FBgn0000043	-1.00035	0.0026747
hbs	FBgn0029082	-0.995878	0.00449746
CG4098	FBgn0036648	-0.995847	0.0473769
CG14214	FBgn0031049	-0.993815	0.0155227
CG31305	FBgn0037912	-0.992628	0.00520663
BG:DS05639.1	FBgn0045842	-0.992534	0.00659601
cyc	FBgn0023094	-0.989499	0.0178787
CG6954	FBgn0039000	-0.986113	0.00120072
CG10424	FBgn0036848	-0.984782	0.00982484
BEST:LD22483	FBgn0043456	-0.979531	0.0034222
CG17493	FBgn0040010	-0.978899	0.00166582
HmgD	FBgn0004362	-0.978075	0.00682242
CG1499	FBgn0039852	-0.977144	0.0266053
Aac11	FBgn0027885	-0.97691	0.0016941
para	FBgn0003036	-0.975717	0.0191664
0o11-Act42A	FBgn0000043	-0.972357	0.0036538
0o11-Act42A	FBgn0000043	-0.971476	0.0041491
InR	FBgn0013984	-0.96591	0.0026747
0o11-Act42A	FBgn0000043	-0.965645	0.00324273
asp	FBgn0000140	-0.959283	0.00509579
nmo	FBgn0011817	-0.953419	0.00391248
Spn5	FBgn0028984	-0.949444	0.0115986
CG4454	FBgn0032105	-0.949034	0.00212089
hth	FBgn0001235	-0.946713	0.00401513
CG31749	FBgn0051749	-0.946488	0.00166582
CrebA	FBgn0004396	-0.941448	0.00450715
0o11-Act42A	FBgn0000043	-0.939136	0.00396209
CG7047	FBgn0035103	-0.939075	0.00218393
0o11-Act42A	FBgn0000043	-0.93907	0.00398233
bnb	FBgn0001090	-0.938741	0.0153916
Cad87A	FBgn0037963	-0.938414	0.0016983
inx2	FBgn0027108	-0.938333	0.0141965
BcDNA:LD21403	FBgn0027529	-0.938037	0.0114435
pon	FBgn0025739	-0.932718	0.00449746
CG33138	FBgn0053138	-0.931512	0.00777493
Ir	FBgn0039061	-0.931139	0.00784649
0o11-Act42A	FBgn0000043	-0.927792	0.00483559
CG30011	FBgn0050011	-0.927522	0.00674356
BcDNA:GH02901	FBgn0027601	-0.926719	0.0186049
CG8420	FBgn0037664	-0.926594	0.0183739
0o11-Act42A	FBgn0000043	-0.924415	0.00324306
18w	FBgn0004364	-0.92122	0.0082806
CG15860	FBgn0060296	-0.919707	0.0128691
CG31453	FBgn0051453	-0.917877	0.0117379
CG1471	FBgn0039774	-0.917584	0.0041491
Crc	FBgn0005585	-0.915861	0.00669181
0o11-Act42A	FBgn0000043	-0.915595	0.00493786
Pep	FBgn0004401	-0.915451	0.00602822
CG6654	FBgn0038301	-0.914423	0.00142265
0o11-Act42A	FBgn0000043	-0.914192	0.00333267
Galpha49B	FBgn0004435	-0.914161	0.0139058
GstS1	FBgn0010226	-0.910933	0.00459713
CG12199	FBgn0031016	-0.910174	0.0351338
0o11-Act42A	FBgn0000043	-0.908556	0.0036538
CG6983	FBgn0035896	-0.905387	0.0123857
CG14301	FBgn0038632	-0.90515	0.0241861
Cip4	FBgn0035533	-0.903268	0.00333267
CG6680	FBgn0036968	-0.903064	0.00271689
CycB3	FBgn0015625	-0.900229	0.00607459
ap	FBgn0000099	-0.898807	0.00443261
jumu	FBgn0015396	-0.898347	0.0102283
0o11-Act42A	FBgn0000043	-0.896437	0.0121747
Set	FBgn0014879	-0.895406	0.00212089
polo	FBgn0003124	-0.895349	0.00269136
CG2108	FBgn0037364	-0.892613	0.00381355
CG11550	FBgn0039864	-0.890749	0.0317012
CG32354	FBgn0052354	-0.889867	0.0153234
Pgi	FBgn0003074	-0.888841	0.0143584
stan	FBgn0024836	-0.880596	0.00619139
CG9307	FBgn0038180	-0.879906	0.0180456
CG6904	FBgn0038293	-0.878887	0.00672945
EG:152A3.3	FBgn0023540	-0.878361	0.00672945
EG:171D11.1	FBgn0023537	-0.875803	0.0262381
Rbf2	FBgn0038390	-0.875303	0.0169313
CG11142	FBgn0031737	-0.87493	0.0026747
0o11-Act42A	FBgn0000043	-0.872857	0.00324273
CG3678	FBgn0038461	-0.870771	0.00584606
CG32158	FBgn0052158	-0.868206	0.0114435
pll	FBgn0010441	-0.867229	0.0218692
CG1969	FBgn0039690	-0.866017	0.00782144
Dr	FBgn0000492	-0.862468	0.00722734
CG3625	FBgn0031245	-0.861624	0.0218848
CG7379	FBgn0038546	-0.860076	0.0036705
Rm62	FBgn0003261	-0.860044	0.00619139
0o11-Act42A	FBgn0000043	-0.85975	0.00578378
CG3424	FBgn0036007	-0.856483	0.0187641
ced-6	FBgn0029092	-0.853479	0.0167055
BG:DS00180.3	FBgn0028544	-0.852386	0.0246442
scylla	FBgn0041094	-0.84902	0.00420248
CG31305	FBgn0037912	-0.848938	0.00840677
gukh	FBgn0026239	-0.848543	0.0034717
CG15088	FBgn0034381	-0.846157	0.0241097
knk	FBgn0001321	-0.845889	0.0016941
GalNAc-T1	FBgn0034025	-0.844185	0.00231461
usp	FBgn0003964	-0.842013	0.00334846
d	FBgn0000410	-0.841672	0.0016941
Gapdh2	FBgn0001092	-0.841081	0.00190106
charybde	FBgn0036165	-0.836767	0.0026747
Ugt	FBgn0014075	-0.833177	0.0026747
CG1630	FBgn0030471	-0.830328	0.00647778
RhoGAP71E	FBgn0036518	-0.829905	0.00512407
DnaJ-1	FBgn0015657	-0.82913	0.0034222
CG4496	FBgn0031894	-0.828606	0.0165812
CG7702	FBgn0038638	-0.827529	0.00510641
opa	FBgn0003002	-0.827365	0.00582197
tws	FBgn0004889	-0.823713	0.00924055
Ance	FBgn0012037	-0.823564	0.0274837
CG7643	FBgn0000063	-0.823356	0.00844995
Eip74EF	FBgn0000567	-0.823082	0.00234285
CG3328	FBgn0034985	-0.820724	0.00709331
CG14997	FBgn0035515	-0.820067	0.0024933
CG9342	FBgn0032904	-0.817651	0.00490667
CG2767	FBgn0037537	-0.81712	0.00323205
east	FBgn0010110	-0.816271	0.00626118
CG6398	FBgn0030870	-0.815628	0.00521037
pim	FBgn0003087	-0.814417	0.00190106
CG10555	FBgn0030034	-0.811343	0.0312167
prominin-like	FBgn0026189	-0.809761	0.00395187
0o11-Act42A	FBgn0000043	-0.807974	0.00744732
Jafrac2	FBgn0040308	-0.807208	0.00568246
ERp60	FBgn0033663	-0.80706	0.016518
ck	FBgn0000317	-0.803021	0.00179917
CtBP	FBgn0020496	-0.802277	0.00899397
cic	FBgn0028386	-0.801313	0.00571531
CG12546	FBgn0037178	-0.800202	0.00700422
inx3	FBgn0028373	-0.800007	0.00520663
Sh	FBgn0003380	-0.799631	0.0410258
CG40160	FBgn0058160	-0.797905	0.00398233
Dref	FBgn0015664	-0.795719	0.00214037
CG9723	FBgn0030768	-0.794488	0.0274293
CG11438	FBgn0037164	-0.793892	0.00873877
CG31651	FBgn0031681	-0.793796	0.0183869
Dl	FBgn0000463	-0.793542	0.00381355
CG17419	FBgn0039955	-0.789442	0.0034222
CG14217	FBgn0031030	-0.787885	0.00324273
CG1962	FBgn0032876	-0.786815	0.00490878
CG4877	FBgn0036624	-0.783336	0.00513802
ci	FBgn0004859	-0.781518	0.0109343
sut1	FBgn0028563	-0.781206	0.00234285
CG31472	FBgn0051472	-0.779248	0.0139332
HLHm7	FBgn0002633	-0.778162	0.00434165
CG4089	FBgn0037838	-0.77648	0.00577407
Pli	FBgn0025574	-0.776425	0.00449746
zf30C	FBgn0022720	-0.774667	0.0057345
Fs(2)Ket	FBgn0000986	-0.773111	0.0179744
0o11-Act42A	FBgn0000043	-0.771413	0.00746871
CG9135	FBgn0031769	-0.770042	0.007848
CG6169	FBgn0036534	-0.767429	0.00212089
0o11-Act42A	FBgn0000043	-0.766553	0.00736543
Pdi	FBgn0014002	-0.758774	0.0221257
CG7675	FBgn0038610	-0.758621	0.0102707
CG32827	FBgn0052827	-0.758565	0.0266363
grh	FBgn0004586	-0.749971	0.0137407
CG11033	FBgn0037659	-0.74823	0.0312589
tkv	FBgn0003716	-0.748083	0.00933465
LanB2	FBgn0002528	-0.74711	0.0102609
CG9211	FBgn0031872	-0.745936	0.00506362
Mgstl	FBgn0025814	-0.743742	0.00760031
CG5126	FBgn0031320	-0.743619	0.0115986
Pi3K21B	FBgn0020622	-0.743173	0.00324273
CG6965	FBgn0037960	-0.743161	0.00381355
mod(mdg4)	FBgn0002781	-0.742234	0.00649604
Tsp96F	FBgn0027865	-0.742191	0.0490033
CG6966	FBgn0038286	-0.741254	0.00377046
BG:DS00004.11	FBgn0026567	-0.740644	0.00459713
CG3305	FBgn0032949	-0.740213	0.00260211
CG8679	FBgn0032934	-0.739624	0.00324273
RnrS	FBgn0011704	-0.739604	0.0255309
Sema-2a	FBgn0011260	-0.736108	0.0499489
S	FBgn0003310	-0.733778	0.00864446
p120ctn	FBgn0015587	-0.732017	0.00416276
CG2200	FBgn0030447	-0.731814	0.00911226
CG18853	FBgn0042173	-0.730859	0.0233181
BEST:LD29214	FBgn0026573	-0.730834	0.0253446
CG31738	FBgn0051738	-0.729881	0.0240312
Vha100-2	FBgn0028670	-0.728715	0.03563
Uch	FBgn0010288	-0.728641	0.0284481
ph-p	FBgn0004861	-0.727027	0.0183739
emp	FBgn0010435	-0.724941	0.0122148
Hexo1	FBgn0041630	-0.724238	0.00474768
CaMKI	FBgn0016126	-0.724002	0.00397761
CG13827	FBgn0039068	-0.722891	0.00243559
CG6959	FBgn0037956	-0.722294	0.00488088
EG:80H7.11	FBgn0026871	-0.721834	0.00682242
CG12004	FBgn0035236	-0.71934	0.0057345
lid	FBgn0031759	-0.719072	0.00757183
a6	FBgn0023130	-0.71875	0.0224507
CG15835	FBgn0033233	-0.717828	0.0224517
CG7860	FBgn0030653	-0.717132	0.0167055
CG8092	FBgn0033998	-0.716799	0.00672945
pAbp	FBgn0003031	-0.715401	0.0134705
CG11151	FBgn0030519	-0.712566	0.00357122
CG31364	FBgn0011471	-0.712159	0.00296043
ed	FBgn0000547	-0.711667	0.0073422
CG8165	FBgn0037703	-0.710475	0.0103784
CG11711	FBgn0036172	-0.708147	0.023811
CG3136	FBgn0033010	-0.705576	0.0410258
ara	FBgn0015904	-0.705074	0.0222757
CG32415	FBgn0052415	-0.704751	0.0132045
CG7343	FBgn0053555	-0.704731	0.0119184
CG6049	FBgn0037081	-0.701272	0.00744407
crp	FBgn0001994	-0.700268	0.0036705
scf	FBgn0025682	-0.700177	0.0026747
EG:25E8.4	FBgn0023526	-0.699816	0.0139058
CG6617	FBgn0030944	-0.699815	0.0335709
CG1907	FBgn0039674	-0.699622	0.00982966
CG8580	FBgn0035773	-0.698314	0.00459713
Dp1	FBgn0027835	-0.697373	0.0077992
CG5319	FBgn0038501	-0.697174	0.0244505
CG31937	FBgn0031360	-0.696972	0.00402928
Klp10A	FBgn0030268	-0.696129	0.0388692
Tapdelta	FBgn0021795	-0.694909	0.0327494
ETH	FBgn0028738	-0.694551	0.00769632
CG6900	FBgn0030958	-0.694455	0.0186049
BcDNA:GM10765	FBgn0027914	-0.693269	0.00673642
Reg-5	FBgn0015801	-0.692913	0.0192283
CG12452	FBgn0037029	-0.691995	0.0131383
Eno	FBgn0000579	-0.691728	0.00969894
BcDNA:GH04753	FBgn0027590	-0.690516	0.0100978
blot	FBgn0027660	-0.690203	0.00536763
CG11739	FBgn0037239	-0.688576	0.00416276
CG11577	FBgn0036847	-0.686434	0.0102549
CG17952	FBgn0034657	-0.685696	0.0151374
CG6199	FBgn0036147	-0.685581	0.0041045
fwd	FBgn0004373	-0.684958	0.00510288
CG32632	FBgn0052632	-0.684112	0.0119184
fzy	FBgn0001086	-0.684095	0.00553959
Sema-1a	FBgn0011259	-0.682189	0.034493
Arf79F	FBgn0010348	-0.680404	0.0176859
Eb1	FBgn0027066	-0.678853	0.0125954
CG1632	FBgn0030027	-0.67747	0.00817844
CG9427	FBgn0037721	-0.676736	0.00912074
EG:BACN33B1.2	FBgn0040384	-0.67555	0.0151943
CG33116	FBgn0053116	-0.675174	0.00902604
BcDNA:LD08534	FBgn0013349	-0.673526	0.00398233
alphaTub84B	FBgn0003884	-0.673486	0.00711856
Rhp	FBgn0026374	-0.673341	0.00483559
CG4502	FBgn0031896	-0.671851	0.0322182
Incenp	FBgn0033156	-0.669387	0.0296958
kis	FBgn0001309	-0.668317	0.0151759
sqd	FBgn0003498	-0.666385	0.0102707
olf413	FBgn0037153	-0.665341	0.045591
CG2118	FBgn0039877	-0.665144	0.00510788
CG9906	FBgn0030755	-0.664757	0.0290797
shu	FBgn0003401	-0.663722	0.0149044
CG5096	FBgn0032235	-0.663149	0.0281631
CG9257	FBgn0032916	-0.663087	0.00323205
cdc2	FBgn0004106	-0.663015	0.0321971
CG7110	FBgn0032521	-0.662025	0.00601323
Rab8	FBgn0015796	-0.66008	0.0153916
hth	FBgn0001235	-0.658744	0.0325858
CG11307	FBgn0037106	-0.658083	0.00538381
heph	FBgn0011224	-0.657028	0.0121832
CG1924	FBgn0030377	-0.656521	0.0351338
RacGAP50C	FBgn0033881	-0.65571	0.00415603
Fcp3C	FBgn0000644	-0.655493	0.0213591
CG6946	FBgn0037954	-0.655446	0.0102283
eIF-4E	FBgn0015218	-0.65536	0.00699852
CG17084	FBgn0035131	-0.65517	0.0057345
BcDNA:LD24702	FBgn0027500	-0.653311	0.00842287
CG9924	FBgn0038192	-0.652823	0.00377046
CG17383	FBgn0039350	-0.652342	0.00613288
Mpk2	FBgn0015765	-0.651008	0.00672945
Pten	FBgn0026379	-0.65077	0.0301895
CG1911	FBgn0039680	-0.64894	0.00398233
CG6891	FBgn0030955	-0.648597	0.0231512
Dp	FBgn0011763	-0.64802	0.0267533
CG7872	FBgn0030658	-0.64722	0.00490878
Ptp99A	FBgn0004369	-0.646928	0.0403534
CG5522	FBgn0034158	-0.645013	0.00704888
woc	FBgn0010328	-0.644879	0.0359738
BcDNA:GH12558	FBgn0028479	-0.644221	0.00416276
numb	FBgn0002973	-0.64253	0.013824
glu	FBgn0015391	-0.642176	0.0120382
Tsp39D	FBgn0032943	-0.642001	0.00576804
otk	FBgn0004839	-0.641773	0.00793847
CG17163	FBgn0039942	-0.641452	0.0145075
CG13200	FBgn0033630	-0.640735	0.0324467
CG40354	FBgn0070354	-0.640696	0.0149044
Ppt1	FBgn0030057	-0.640352	0.0162971
Tsp26A	FBgn0031760	-0.640236	0.030272
Eph	FBgn0025936	-0.639785	0.0303832
CG3590	FBgn0038467	-0.638887	0.0145808
CG9526	FBgn0031815	-0.637238	0.0332371
CG5392	FBgn0036463	-0.637086	0.0108569
Rapgap1	FBgn0053529	-0.635438	0.0139058
CG1998	FBgn0030485	-0.634613	0.0160631
l(2)k09913	FBgn0021979	-0.632185	0.0198877
CG8963	FBgn0034181	-0.630057	0.00381355
bun	FBgn0010460	-0.6297	0.0345088
CG1893	FBgn0035390	-0.629064	0.0125224
CG11824	FBgn0033360	-0.6288	0.0468073
CkIIbeta	FBgn0000259	-0.628199	0.0151759
CG15415	FBgn0031549	-0.628007	0.0110167
Ice	FBgn0019972	-0.627424	0.0191004
CG32711	FBgn0052711	-0.625733	0.0254742
trh	FBgn0003749	-0.625695	0.0214326
Hus1-like	FBgn0026417	-0.624256	0.0036705
B52	FBgn0004587	-0.623398	0.0315024
CG3135	FBgn0003390	-0.623058	0.0495344
Top2	FBgn0003732	-0.622645	0.0093486
CG9066	FBgn0030703	-0.62233	0.0240312
mbt	FBgn0025743	-0.621037	0.0153916
CG33129	FBgn0053129	-0.621018	0.00552664
Hex-A	FBgn0001186	-0.619475	0.0364398
CG31320	FBgn0051320	-0.61924	0.0139332
CG6040	FBgn0038679	-0.617541	0.0072086
CG31915	FBgn0051915	-0.617212	0.0329503
Sry-alpha	FBgn0003510	-0.617057	0.0104581
CG10522	FBgn0036295	-0.616468	0.00381255
CG32137	FBgn0052137	-0.615628	0.0212109
BEST:CK02656	FBgn0025683	-0.615181	0.0104723
betaTub56D	FBgn0003887	-0.615083	0.0126264
CG8031	FBgn0038110	-0.614873	0.00490878
spen	FBgn0016977	-0.614055	0.0372427
CG13373	FBgn0029522	-0.613987	0.036445
mod(mdg4)	FBgn0002781	-0.613206	0.00381355
CG6812	FBgn0036843	-0.611681	0.00804358
nonA-l	FBgn0015520	-0.611084	0.0358471
CG15435	FBgn0031608	-0.610917	0.0146339
Thd1	FBgn0026869	-0.610645	0.0105063
CG3570	FBgn0035035	-0.610411	0.00596909
Prosalpha6	FBgn0026781	-0.610356	0.0051509
Rep4	FBgn0028406	-0.609892	0.00394185
Prosalpha6	FBgn0026781	-0.609179	0.00416276
CG6391	FBgn0036111	-0.608348	0.00669181
Nek2	FBgn0029970	-0.60823	0.00391248
Cad74A	FBgn0036715	-0.607807	0.0069165
cg	FBgn0000289	-0.607488	0.011114
CG12708	FBgn0030666	-0.607255	0.0394846
Best2	FBgn0035696	-0.605621	0.0105947
cib	FBgn0026084	-0.605256	0.0100668
CG32535	FBgn0053525	-0.605063	0.0398988
CycT	FBgn0025455	-0.605048	0.0232917
CG3800	FBgn0034802	-0.604217	0.0160759
CG4332	FBgn0030456	-0.603299	0.00673946
CG11079	FBgn0034851	-0.602871	0.0353171
EG:118B3.2	FBgn0025633	-0.602416	0.00799871
CG30183	FBgn0050183	-0.601524	0.0351412
CG11882	FBgn0039642	-0.601362	0.0324455
Aldh-III	FBgn0010548	-0.601236	0.0265635
pcs	FBgn0033988	-0.600725	0.0354358
Ucp4B	FBgn0031758	-0.599822	0.0111655
CG16974	FBgn0032479	-0.5985	0.0054528
rasp	FBgn0024194	-0.598471	0.0240312
CG3921	FBgn0031571	-0.59844	0.00402928
CkIIalpha	FBgn0000258	-0.597784	0.0211081
CG32499	FBgn0052499	-0.596198	0.0345948
Cad96Ca	FBgn0022800	-0.595786	0.0371608
M6	FBgn0037092	-0.595612	0.0300749
TER94	FBgn0024923	-0.595414	0.00600892
shanti	FBgn0031260	-0.594179	0.0275068
l(2)01424	FBgn0010488	-0.59329	0.0125229
CG10733	FBgn0061492	-0.592346	0.0091016
lola	FBgn0005630	-0.591961	0.0302863
Amph	FBgn0027356	-0.590868	0.0183869
CG8600	FBgn0035765	-0.590632	0.0144912
CG6448	FBgn0032976	-0.589653	0.0124185
l(2)05714	FBgn0010607	-0.589368	0.0191927
GATAd	FBgn0032223	-0.589049	0.0124185
CG8715	FBgn0020279	-0.588376	0.0295917
CG6776	FBgn0035904	-0.587461	0.0318007
pdm2	FBgn0004394	-0.587359	0.00972506
CG2467	FBgn0030355	-0.586925	0.0119915
Ts	FBgn0024920	-0.586899	0.00957848
vimar	FBgn0022960	-0.586654	0.0343099
0o11-Gapdh1	FBgn0001091	-0.586524	0.00932089
Mcm7	FBgn0020633	-0.585807	0.0041045
Cks	FBgn0010314	-0.585636	0.0380863
CG12048	FBgn0039675	-0.585057	0.00682242

## Sheet: ash2-I1 upregulated 1.5x
Name	FBgn	ash2I1 log2ratio	adj.P.Val
CG40295	FBgn0058295	5.2295	0.0034222
CG31601	FBgn0051601	4.07505	0.00582197
Tsf1	FBgn0022355	4.01696	0.000615037
CG7014	FBgn0038277	3.64176	0.000879633
CG32625	FBgn0052625	3.61	0.000939623
CG8369	FBgn0040532	3.24365	0.0162158
CG18522	FBgn0038347	3.22843	0.0016983
CG17530	FBgn0063494	3.0952	0.000548552
CG15784	FBgn0029766	3.00101	0.00514775
CG10126	FBgn0038088	2.99673	0.000890795
JhI-26	FBgn0028424	2.97071	0.00472282
CG11852	FBgn0039297	2.93154	0.00446166
Ugt86Di	FBgn0040251	2.64486	0.00120072
CG17531	FBgn0063493	2.64285	0.00166569
os	FBgn0004956	2.60306	0.00231461
GstD9	FBgn0038020	2.58504	0.00190106
CG2909	FBgn0030189	2.53612	0.000615037
CG31955	FBgn0051955	2.48402	0.00151378
CG3244	FBgn0031629	2.47478	0.00355246
CG32207	FBgn0052207	2.45119	0.000890795
Thor	FBgn0022073	2.44054	0.0024933
CG9336	FBgn0032897	2.35935	0.00210323
BG:DS03431.1	FBgn0028886	2.33691	0.0066813
CG32549	FBgn0052549	2.32992	0.00202407
CG10337	FBgn0032805	2.27739	0.00408457
CG31666	FBgn0051666	2.27049	0.0032057
CG40169	FBgn0058169	2.22097	0.0024933
CG12505	FBgn0033926	2.22041	0.023227
CG4511	FBgn0037843	2.20839	0.00190106
Mlc2	FBgn0002773	2.14887	0.00190106
CG10638	FBgn0036290	2.11979	0.0041045
CG2277	FBgn0035204	2.11007	0.000363835
sda	FBgn0015541	2.07119	0.000847338
na	FBgn0002917	2.06334	0.000953783
CG40077	FBgn0063919	2.05319	0.00309559
CG6906	FBgn0027843	2.05057	0.00399574
CG32017	FBgn0052017	2.0377	0.0151374
CG30196	FBgn0050196	2.02812	0.0214326
unc-13	FBgn0025726	1.99004	0.0034717
CG17524	FBgn0063497	1.98752	0.00202407
CG5953	FBgn0032587	1.96733	0.00349958
CG3448	FBgn0035996	1.96221	0.00439822
Mhc	FBgn0002741	1.95541	0.00633125
CG9836	FBgn0037637	1.95228	0.00166569
Mlc1	FBgn0002772	1.9384	0.00243559
Act57B	FBgn0000044	1.93803	0.00377954
CG31611	FBgn0051611	1.93372	0.0127408
CG18294	FBgn0036873	1.92717	0.0057345
CG4267	FBgn0031405	1.88323	0.0119184
rpr	FBgn0011706	1.88184	0.0026747
CG10559	FBgn0039323	1.87242	0.00172643
CG17681	FBgn0032668	1.86621	0.00375328
CG9815	FBgn0034861	1.85413	0.00626118
CG17527	FBgn0063495	1.81749	0.00202407
CG6305	FBgn0033869	1.80945	0.00808272
CG32021	FBgn0052021	1.80881	0.00602822
agt	FBgn0024912	1.80695	0.00459713
Chit	FBgn0013763	1.79789	0.000615037
CG17108	FBgn0032285	1.79592	0.0184315
CG1299	FBgn0035501	1.79561	0.00144745
CG31781	FBgn0051781	1.77834	0.00131804
hay	FBgn0001179	1.77349	0.00167833
Mlp60A	FBgn0011643	1.75023	0.0093486
wun2	FBgn0041087	1.73083	0.00719272
BG:DS01068.5	FBgn0028915	1.72857	0.00416276
GstE1	FBgn0034335	1.7271	0.0151759
RpS4	FBgn0011284	1.71035	0.00571531
CG31633	FBgn0051633	1.64824	0.0016941
wupA	FBgn0004028	1.62786	0.00483559
CG40164	FBgn0058164	1.57979	0.0162971
CG12868	FBgn0033945	1.57759	0.00459713
CG6330	FBgn0039464	1.57155	0.00520663
CG31279	FBgn0051279	1.55477	0.00609693
Ets21C	FBgn0005660	1.55338	0.00416276
toy	FBgn0019650	1.54539	0.0350117
Lcp65Ag1	FBgn0020638	1.52956	0.0180949
Mocs1	FBgn0036122	1.52839	0.0025593
BEST:CK01227	FBgn0025701	1.52677	0.0147977
CG6353	FBgn0038893	1.52598	0.00600892
CG40115	FBgn0058115	1.51944	0.0079728
CG3752	FBgn0012036	1.5139	0.00381355
CG6357	FBgn0033875	1.50968	0.00523325
CG5177	FBgn0031908	1.50545	0.0056996
CG6574	FBgn0037846	1.50518	0.00381355
CG10916	FBgn0034312	1.4945	0.00381255
mfas	FBgn0024211	1.48276	0.00449746
CG5162	FBgn0030828	1.48051	0.0161668
CG5397	FBgn0031327	1.47813	0.000615037
Tsf3	FBgn0034094	1.47217	0.00329146
CG40077	FBgn0063919	1.46845	0.00975822
CG6272	FBgn0036126	1.46478	0.00109172
Jheh3	FBgn0034406	1.45511	0.00281114
CG3008	FBgn0031643	1.44984	0.00190106
CG7054	FBgn0038972	1.44042	0.0016941
yellow-b	FBgn0032601	1.43999	0.00753715
CG10675	FBgn0039328	1.43925	0.00355246
Idgf2	FBgn0020415	1.43545	0.00804358
mfas	FBgn0024211	1.4221	0.0463582
CG7447	FBgn0035539	1.41365	0.00381355
CG18547	FBgn0037973	1.39514	0.00072735
CG40260	FBgn0058260	1.39327	0.00207056
CG1572	FBgn0030309	1.38795	0.00243274
CG3036	FBgn0031645	1.38693	0.00621804
TotA	FBgn0028396	1.37943	0.0103784
CG11893	FBgn0039316	1.37842	0.0431263
glob1	FBgn0027657	1.37067	0.00592639
CG15611	FBgn0034194	1.36817	0.00394185
cul-2	FBgn0032956	1.36313	0.00784723
CG7842	FBgn0036691	1.35442	0.000879633
apt	FBgn0015903	1.32661	0.0025897
SP558	FBgn0040279	1.32616	0.000879633
CG10638	FBgn0036290	1.32136	0.00120072
CG3153	FBgn0038198	1.31798	0.00243274
CG14935	FBgn0032382	1.31759	0.0465475
huntingtin	FBgn0027655	1.31594	0.00394185
CG2885	FBgn0030200	1.31213	0.0183869
CG7194	FBgn0035868	1.30852	0.00386716
CG9372	FBgn0036891	1.30723	0.00401513
CG18596	FBgn0038953	1.30702	0.0116734
CG14907	FBgn0038455	1.30496	0.0153916
CG3280	FBgn0036017	1.30405	0.00204319
CG13822	FBgn0039098	1.30248	0.00818167
CG32425	FBgn0052425	1.28962	0.00377954
Cp36	FBgn0000359	1.289	0.00799123
Dgp-1	FBgn0027836	1.28185	0.00179917
CG17904	FBgn0032597	1.27514	0.000927295
CG18410	FBgn0039226	1.27197	0.00674505
CG33158	FBgn0053158	1.26988	0.0025176
wun	FBgn0016078	1.26585	0.0105063
CG8004	FBgn0036920	1.25017	0.00146712
CG6803	FBgn0038294	1.24464	0.0205732
glob1	FBgn0027657	1.23737	0.0024526
CG32448	FBgn0052448	1.23201	0.0291724
Irbp	FBgn0011774	1.22823	0.00189491
CG12224	FBgn0037974	1.22334	0.0158304
CG9338	FBgn0032899	1.21455	0.00381355
CG10444	FBgn0034494	1.21071	0.00243116
CG5174	FBgn0034345	1.20829	0.00651131
CG2065	FBgn0033204	1.20802	0.0146357
CG31063	FBgn0051063	1.20647	0.0026747
CG11907	FBgn0031250	1.20611	0.0274837
CG8486	FBgn0031993	1.20353	0.00892778
CG12264	FBgn0032393	1.19832	0.00334606
CG4917	FBgn0039003	1.19784	0.00190106
CG13886	FBgn0035163	1.19568	0.0026747
CG6876	FBgn0036487	1.19473	0.00315981
GstD3	FBgn0010039	1.19352	0.00552664
CG18358	FBgn0030782	1.19142	0.00190106
sog	FBgn0003463	1.19057	0.00711856
CG31373	FBgn0051373	1.18009	0.00663968
CG6512	FBgn0036702	1.17945	0.000890795
CG7506	FBgn0035805	1.17931	0.00386716
Tsp42El	FBgn0033134	1.1722	0.00740273
CG15675	FBgn0034648	1.1569	0.00709331
CG10189	FBgn0032793	1.15413	0.00212089
Ugt86Da	FBgn0040259	1.1359	0.00537573
CG7722	FBgn0033574	1.13496	0.00986863
ImpL3	FBgn0001258	1.13359	0.0153916
CG9350	FBgn0034576	1.12176	0.00131804
CG9460	FBgn0033115	1.11827	0.00532145
CG4858	FBgn0037011	1.11765	0.00151378
TepIV	FBgn0041180	1.09862	0.00520663
fau	FBgn0020439	1.0984	0.00933465
CG18643	FBgn0037898	1.09837	0.00335846
CG10527	FBgn0034583	1.09658	0.0138693
BG:DS01219.1	FBgn0028528	1.09578	0.0142223
CG2989	FBgn0030171	1.08492	0.0210723
CG17124	FBgn0032297	1.08309	0.0140925
CG1146	FBgn0035346	1.08214	0.00899397
CG11086	FBgn0033153	1.07801	0.00944772
Ku80	FBgn0041627	1.078	0.0151759
CG40188	FBgn0058188	1.07268	0.0111828
CG9192	FBgn0035193	1.0703	0.0326103
Las	FBgn0029158	1.0693	0.00625019
CG9667	FBgn0037550	1.06694	0.00391248
rad50	FBgn0034728	1.05435	0.0026007
GstD6	FBgn0010042	1.04585	0.0359738
Gasp	FBgn0026077	1.03932	0.00260749
CG31755	FBgn0051755	1.03301	0.0147666
cher	FBgn0014141	1.02522	0.00535034
LamC	FBgn0010397	1.02506	0.0036538
CG10075	FBgn0035722	1.01176	0.00398233
CG5205	FBgn0038344	1.00678	0.0169273
Pcaf	FBgn0020388	0.999006	0.00131804
CG11279	FBgn0036342	0.997585	0.0235743
EP2237	FBgn0043364	0.996711	0.018058
CG11897	FBgn0039644	0.995229	0.0120265
CG40006	FBgn0058006	0.992534	0.00395187
CG2641	FBgn0037518	0.990069	0.0125311
mirr	FBgn0014343	0.98947	0.00552664
GABA-B-R2	FBgn0027575	0.987069	0.0026007
NP15.6	FBgn0027785	0.986256	0.00120072
CG32409	FBgn0052409	0.984243	0.0016941
Nxt1	FBgn0028411	0.982702	0.0041045
CG10463	FBgn0032819	0.982279	0.0016941
eIF6	FBgn0034915	0.97091	0.00552664
HBS1	FBgn0042712	0.970869	0.0080125
CG17574	FBgn0033777	0.965375	0.00672945
CG4096	FBgn0029791	0.95889	0.0279987
CG7188	FBgn0035871	0.958552	0.0034717
CG2948	FBgn0037345	0.957134	0.00477177
trol	FBgn0001402	0.955159	0.0109137
SP1173	FBgn0035710	0.949804	0.00459713
CG17734	FBgn0037890	0.948679	0.0034717
HLHmgamma	FBgn0002735	0.948592	0.00803064
CG30343	FBgn0050343	0.942779	0.0016941
CG14121	FBgn0036297	0.940801	0.0251986
l(2)35Bg	FBgn0001977	0.937658	0.0222757
Ide	FBgn0001247	0.935454	0.00166569
GstD5	FBgn0010041	0.931837	0.0125311
CG10005	FBgn0037972	0.925772	0.00432933
CG8226	FBgn0033357	0.915803	0.0307502
RpA-70	FBgn0010173	0.914383	0.00459713
CG8034	FBgn0031011	0.911364	0.0175949
CG8199	FBgn0037709	0.908991	0.0126947
CG13645	FBgn0039254	0.908738	0.0146339
alpha-Est10	FBgn0015569	0.908344	0.00416276
CG1582	FBgn0030246	0.907998	0.0190204
CG5664	FBgn0037082	0.904709	0.00600892
CG33201	FBgn0053201	0.902945	0.013824
CG6073	FBgn0039417	0.902344	0.00144745
BcDNA:RE39515	FBgn0047114	0.900636	0.0105052
CG7627	FBgn0032026	0.899597	0.00449746
CG6764	FBgn0037899	0.898676	0.0024526
CG5325	FBgn0032407	0.897256	0.0420143
Gclc	FBgn0040319	0.896387	0.0122143
CG7997	FBgn0034117	0.893443	0.0455184
CG9972	FBgn0035379	0.893432	0.0186599
BG:DS01368.1	FBgn0028527	0.892575	0.0454576
CG15629	FBgn0031630	0.892222	0.00621804
CG32854	FBgn0044511	0.8904	0.00377046
CG6171	FBgn0026737	0.887218	0.00960645
Sulf1	FBgn0040271	0.884274	0.00709331
CG6610	FBgn0035675	0.881721	0.00602822
CG6950	FBgn0037955	0.88007	0.00647778
Gr39a	FBgn0041244	0.870523	0.0160929
CG11847	FBgn0039281	0.869481	0.00928249
EG:131F2.3	FBgn0026090	0.868978	0.00516826
CG17738	FBgn0038009	0.868164	0.0360457
mre11	FBgn0020270	0.862876	0.00543433
CG7571	FBgn0036732	0.862436	0.00827767
fru	FBgn0004652	0.855625	0.00920625
CG8206	FBgn0030679	0.850894	0.00625408
puc	FBgn0004210	0.848973	0.00709331
CG6204	FBgn0039165	0.846085	0.00602822
La	FBgn0011638	0.844252	0.00457428
CG5338	FBgn0039129	0.840842	0.0324455
CG8327	FBgn0037723	0.840216	0.00381355
CG6066	FBgn0039488	0.838517	0.00647778
REG	FBgn0029133	0.838207	0.0167411
CG32442	FBgn0052442	0.835003	0.00391248
Mmp1	FBgn0035049	0.834857	0.0217916
Ate1	FBgn0025720	0.834837	0.00552664
ppk	FBgn0020258	0.833509	0.0162971
CG15173	FBgn0032744	0.831006	0.0111655
Imp	FBgn0030235	0.830517	0.00886462
CG13941	FBgn0033928	0.829341	0.0148807
CG5037	FBgn0032222	0.828724	0.0426353
tko	FBgn0003714	0.826268	0.0127629
Traf1	FBgn0026319	0.812385	0.0199606
BcDNA:GH10614	FBgn0027552	0.80903	0.0164475
CG9358	FBgn0035089	0.804543	0.0054528
l(3)01239	FBgn0010741	0.804132	0.024408
CG5800	FBgn0030855	0.800375	0.00519759
CG32582	FBgn0052582	0.799423	0.0081474
Fdxh	FBgn0011769	0.798635	0.0233035
mRpL22-24	FBgn0037892	0.798045	0.00334846
CG9231	FBgn0036887	0.796804	0.00770569
CG8756	FBgn0036901	0.79668	0.0473755
CG8927	FBgn0038405	0.796274	0.00582197
CG2453	FBgn0030460	0.795898	0.00982484
CG6043	FBgn0032497	0.792005	0.0320011
CAH1	FBgn0027844	0.790422	0.0211081
melt	FBgn0023001	0.790133	0.00967167
CG17023	FBgn0024804	0.78463	0.00490878
CG18856	FBgn0052500	0.783396	0.00208987
CG11009	FBgn0036318	0.78079	0.00596231
isopeptidase-T-3	FBgn0028372	0.778352	0.0204694
Ptp61F	FBgn0003138	0.777237	0.0133056
Gdh	FBgn0001098	0.774941	0.0151532
BcDNA:GH07269	FBgn0028490	0.773599	0.00829391
CG9862	FBgn0034646	0.773071	0.00459713
CG10428	FBgn0032724	0.771657	0.00416276
His2B:CG17949	FBgn0061209	0.769792	0.0465257
CG10460	FBgn0034443	0.76432	0.0370071
CG18600	FBgn0038601	0.764188	0.00892778
CG2064	FBgn0033205	0.762996	0.0214326
CG1882	FBgn0033226	0.761652	0.00800388
CG32756	FBgn0052756	0.757447	0.00626808
CG9790	FBgn0037613	0.756333	0.00398233
CG30152	FBgn0034543	0.751352	0.00691996
CG8798	FBgn0036892	0.750933	0.00597784
BcDNA:LD21529	FBgn0027525	0.750262	0.00550619
CG3168	FBgn0029896	0.749483	0.0421503
CG32069	FBgn0052069	0.746802	0.0275824
CG13623	FBgn0039205	0.746439	0.012965
CG9077	FBgn0033600	0.745388	0.0103784
CG8198	FBgn0026666	0.743645	0.0199447
CG9996	FBgn0039273	0.743611	0.00211756
CG11837	FBgn0039627	0.742885	0.0168954
DDB1	FBgn0027049	0.74183	0.00355246
CG9422	FBgn0033092	0.741498	0.0036907
CG33167	FBgn0035802	0.741335	0.0191927
CG7341	FBgn0036777	0.739677	0.0151759
CG4866	FBgn0034232	0.738547	0.0114903
CG17227	FBgn0038035	0.736968	0.0169684
BG:DS02740.9	FBgn0028894	0.735552	0.00611142
CG32649	FBgn0052649	0.735346	0.0214326
CG5961	FBgn0038056	0.735168	0.00736543
ab	FBgn0000011	0.733309	0.00995087
CG5317	FBgn0032404	0.732347	0.0235079
CG4933	FBgn0036615	0.731582	0.00223277
CG3803	FBgn0034938	0.731017	0.00256636
TpnC41C	FBgn0013348	0.727234	0.0113998
Chmp1	FBgn0036805	0.726344	0.00815038
CG13586	FBgn0035023	0.723241	0.0293717
CG4364	FBgn0032138	0.722674	0.0070878
CG33107	FBgn0053107	0.722325	0.0345598
CG1868	FBgn0033427	0.722051	0.0321971
CG2246	FBgn0039790	0.719514	0.0477038
CG33002	FBgn0053002	0.717909	0.0360857
CG7828	FBgn0036127	0.716276	0.0105434
CG3860	FBgn0034951	0.713206	0.00805385
CG31793	FBgn0051793	0.711253	0.00849821
CG4975	FBgn0034266	0.711237	0.00459713
CG31264	FBgn0028701	0.710213	0.0253702
JhI-1	FBgn0028426	0.709735	0.0232713
Tim10	FBgn0027360	0.709578	0.0199447
RpL17A	FBgn0010078	0.709435	0.0294484
CG17843	FBgn0038919	0.707941	0.0279235
CG9646	FBgn0034184	0.70766	0.0119184
CG30493	FBgn0050493	0.706251	0.0142914
CG30373	FBgn0050373	0.704647	0.00520663
Arr2	FBgn0000121	0.704488	0.0153196
CG14696	FBgn0037853	0.704376	0.0262078
Idgf3	FBgn0020414	0.703901	0.0322735
CG10445	FBgn0037531	0.702456	0.0368258
R	FBgn0004636	0.701008	0.00324273
EG:52C10.1	FBgn0028744	0.700856	0.0048876
CG7479	FBgn0027085	0.699434	0.0276346
CG10570	FBgn0040992	0.698422	0.0307502
CG5989	FBgn0017429	0.697783	0.0146026
CG7955	FBgn0035244	0.694837	0.0372427
CG3192	FBgn0029888	0.694831	0.00928781
Gs2	FBgn0001145	0.693086	0.0197417
eiger	FBgn0033483	0.692422	0.0428364
CG7168	FBgn0038586	0.687528	0.00398233
loco	FBgn0020278	0.686402	0.0119184
mRpS33	FBgn0038426	0.683237	0.0026747
CG9273	FBgn0032906	0.68151	0.00753715
CG40329	FBgn0058329	0.680262	0.024408
CG2471	FBgn0030357	0.679935	0.0313471
CG5558	FBgn0038684	0.679701	0.0499489
CG4769	FBgn0035600	0.672579	0.00324273
mus205	FBgn0002891	0.672447	0.0083191
CG7163	FBgn0035889	0.67176	0.013199
CG5903	FBgn0038400	0.668466	0.00923129
Bmcp	FBgn0036199	0.667336	0.0319247
CG5548	FBgn0030605	0.666747	0.00391248
CG12876	FBgn0039541	0.666362	0.0400985
CG15863	FBgn0033467	0.666179	0.0190973
BcDNA:GH03753	FBgn0045761	0.665297	0.00495587
CG9328	FBgn0032886	0.664235	0.0245724
Hmgcr	FBgn0001205	0.663913	0.0335336
CG5703	FBgn0030853	0.662633	0.00449746
bcn92	FBgn0013432	0.656954	0.00589617
CG1718	FBgn0031170	0.655167	0.0472909
CG4115	FBgn0038017	0.654927	0.030042
CG12023	FBgn0027790	0.654181	0.00394185
CG10861	FBgn0036255	0.653566	0.0061578
BcDNA:GH03693	FBgn0027593	0.652999	0.0110167
W	FBgn0003997	0.652738	0.0499489
CG5535	FBgn0036764	0.648482	0.0301895
Rep	FBgn0026378	0.647358	0.0215629
CG13692	FBgn0031254	0.64701	0.0213227
Obp83g	FBgn0046875	0.645823	0.0283305
CG10877	FBgn0038804	0.644009	0.00932089
CG1134	FBgn0035483	0.641744	0.0312202
CG31922	FBgn0051922	0.641527	0.00416276
CG5044	FBgn0038326	0.639212	0.0338406
BcDNA:LD32788	FBgn0027493	0.639012	0.00980575
Ssrp	FBgn0010278	0.63327	0.00480958
CG14984	FBgn0035480	0.631207	0.0160631
sas	FBgn0002306	0.63118	0.0127408
CG14869	FBgn0038341	0.630957	0.0214773
ken	FBgn0011236	0.62911	0.030134
ftz-f1	FBgn0001078	0.628949	0.0244226
Ssb-c31a	FBgn0015299	0.628741	0.044536
CG15917	FBgn0034199	0.628546	0.0290775
lama	FBgn0016031	0.628337	0.00675213
CG3371	FBgn0035153	0.628285	0.0210083
desat1	FBgn0043044	0.627419	0.00946555
CG7791	FBgn0033038	0.626618	0.00675025
mRpS14	FBgn0044030	0.62646	0.0163635
CG15879	FBgn0035309	0.625514	0.0232189
Ip259	FBgn0025366	0.623191	0.0164403
CG17327	FBgn0038107	0.622674	0.03563
BcDNA:LD23830	FBgn0028473	0.621714	0.0390405
dlp	FBgn0041604	0.621496	0.0162971
CG11858	FBgn0039305	0.620089	0.00377046
CG33056	FBgn0053056	0.619913	0.0242533
CG5946	FBgn0036211	0.616242	0.0105078
CG8066	FBgn0038243	0.615329	0.017583
Gst3-2	FBgn0063492	0.613247	0.02552
Pdsw	FBgn0021967	0.61223	0.00398233
CG31713	FBgn0051713	0.611595	0.00867614
CG9945	FBgn0034527	0.610956	0.0102022
CG8630	FBgn0038130	0.607628	0.0340521
CG6739	FBgn0031926	0.607519	0.00626094
Taf12L	FBgn0031623	0.60708	0.0371608
osp	FBgn0003016	0.60572	0.0181193
CG10306	FBgn0034654	0.60559	0.00625019
Tim9a	FBgn0030480	0.603421	0.00672945
TMS1	FBgn0028399	0.601481	0.0426443
Cys	FBgn0004629	0.600939	0.0183869
CG5359	FBgn0037773	0.600821	0.0151534
CG5792	FBgn0032455	0.600533	0.00377046
Aly	FBgn0010774	0.59974	0.0380352
mRpS18a	FBgn0039765	0.598088	0.03563
Nmd3	FBgn0023542	0.597431	0.0123328
CG10214	FBgn0039115	0.594787	0.00420709
CG12954	FBgn0034001	0.594751	0.0127412
CG6643	FBgn0039208	0.594742	0.0279235
CG6013	FBgn0038675	0.593817	0.00467702
dia	FBgn0011202	0.590125	0.0293404
mRpL22	FBgn0030786	0.588557	0.0112434
Arf84F	FBgn0004908	0.588544	0.0103382
CG17219	FBgn0031494	0.588049	0.00827767
CG7339	FBgn0036188	0.587642	0.00459713
Jafrac1	FBgn0040309	0.587076	0.00449746

## Sheet: ash2-I1 downregulated 2.0x
Name	FBgn	ash2I1 log2ratio	adj.P.Val
ImpE2	FBgn0001254	-3.54642	0.00355824
CG9416	FBgn0034438	-3.16595	0.00190106
CG8634	FBgn0035737	-3.08985	0.00104097
Hsp23	FBgn0001224	-3.07959	0.0024526
miple	FBgn0027111	-2.91356	0.0016941
Obp99a	FBgn0039678	-2.6635	0.0024526
CG8588	FBgn0035770	-2.62591	0.000408136
CG4382	FBgn0032132	-2.58709	0.0021752
CG7802	FBgn0039704	-2.54906	0.000615037
wbl	FBgn0004003	-2.53489	0.00166569
CG4914	FBgn0036436	-2.51762	0.00115214
Hsp27	FBgn0001226	-2.51036	0.000879633
ImpE3	FBgn0001255	-2.31915	0.00202407
Hsp67Ba	FBgn0001227	-2.31518	0.00355246
Snap	FBgn0011712	-2.23274	0.00120072
ESTS:39C10S	FBgn0014427	-2.19283	0.00473311
mae	FBgn0023214	-2.16225	0.0024933
CG33113	FBgn0053113	-2.09948	0.00105904
CG5873	FBgn0038511	-2.03202	0.00395187
Nep2	FBgn0027570	-2.01084	0.00190106
BG:DS07721.3	FBgn0028855	-2.00769	0.00377046
CG3842	FBgn0029866	-1.9735	0.00381355
CG3823	FBgn0029863	-1.94502	0.00854282
Sb	FBgn0003319	-1.94276	0.0467628
CG9628	FBgn0036433	-1.91866	0.0136552
fbp	FBgn0032820	-1.86413	0.00105904
CG6234	FBgn0038071	-1.8587	0.00146712
GNBP3	FBgn0040321	-1.83855	0.000879633
CG18349	FBgn0036109	-1.81189	0.0143453
CG2852	FBgn0034753	-1.80307	0.000890795
Fkbp13	FBgn0010470	-1.79912	0.000408136
Lsp2	FBgn0002565	-1.78897	0.00190106
CBP	FBgn0026144	-1.74998	0.00166582
Rpn9	FBgn0028691	-1.73927	0.00324273
ash2	FBgn0000139	-1.73747	0.0015104
Argk	FBgn0000116	-1.73043	0.0120382
Hsp26	FBgn0001225	-1.72724	0.00190106
Spn43Aa	FBgn0024294	-1.71286	0.00398233
CG33171	FBgn0053171	-1.707	0.00673642
CG17323	FBgn0032713	-1.70473	0.00146712
Doc2	FBgn0035956	-1.70256	0.00334606
Cyp310a1	FBgn0032693	-1.68941	0.00281564
rpk	FBgn0022981	-1.6878	0.000548552
CG17052	FBgn0031097	-1.67001	0.00109172
CG14076	FBgn0036829	-1.66298	0.00180325
bip1	FBgn0026263	-1.62051	0.000927295
CG15905	FBgn0034462	-1.61172	0.0103784
ana	FBgn0011746	-1.59001	0.000879633
Idh	FBgn0001248	-1.57846	0.000879633
CG30440	FBgn0050440	-1.57688	0.00146712
Oscillin	FBgn0031717	-1.57233	0.00211756
fax	FBgn0014163	-1.57116	0.00146712
CG17032	FBgn0036547	-1.56819	0.0122722
CG5175	FBgn0038476	-1.55329	0.00120072
tok	FBgn0004885	-1.55105	0.000548552
mth	FBgn0023000	-1.53578	0.00142265
in	FBgn0001259	-1.52479	0.000890795
BEST:GH02921	FBgn0027930	-1.51911	0.000615037
esn	FBgn0028642	-1.50903	0.0129341
sc	FBgn0004170	-1.49842	0.00626118
CG9027	FBgn0033631	-1.49752	0.00190106
CG40294	FBgn0058294	-1.47799	0.00743217
CG3880	FBgn0035057	-1.47005	0.00377046
CG9057	FBgn0030608	-1.46869	0.000953783
RpS12	FBgn0014027	-1.459	0.00577407
CG16733	FBgn0037665	-1.45837	0.0125311
CG6287	FBgn0032350	-1.4478	0.00146712
br	FBgn0000210	-1.44009	0.000847338
CG17919	FBgn0037433	-1.42266	0.00323205
CG8502	FBgn0033725	-1.41177	0.0021752
ogre	FBgn0004646	-1.41016	0.000615037
kal-1	FBgn0039155	-1.40791	0.00112247
klu	FBgn0013469	-1.40631	0.0164752
CG2016	FBgn0037289	-1.39926	0.00351344
Tl	FBgn0003717	-1.39835	0.00391248
Wnt2	FBgn0004360	-1.39299	0.00190106
CG32373	FBgn0052373	-1.39258	0.00146712
grn	FBgn0001138	-1.38073	0.0139058
CG13676	FBgn0035844	-1.36477	0.00391248
alpha-Man-IIb	FBgn0026616	-1.3581	0.00663765
Fas3	FBgn0000636	-1.34298	0.0041491
Nrv1	FBgn0015776	-1.3416	0.00146712
CG31125	FBgn0051125	-1.34104	0.00829391
fra	FBgn0011592	-1.34015	0.000890795
trn	FBgn0010452	-1.33881	0.00120072
CG10359	FBgn0035452	-1.33198	0.00190106
glec	FBgn0015229	-1.31807	0.00190106
CG9134	FBgn0035199	-1.31521	0.00146712
l(2)01810	FBgn0010497	-1.3152	0.0026464
BcDNA:GH11415	FBgn0027546	-1.31197	0.00142265
Poxn	FBgn0003130	-1.30892	0.0048876
Optix	FBgn0025360	-1.30785	0.024408
CG5731	FBgn0032192	-1.3055	0.00607459
CG9894	FBgn0031453	-1.30371	0.00524897
CG18212	FBgn0038535	-1.29286	0.0016983
Eip71CD	FBgn0000565	-1.2871	0.00743217
ome	FBgn0002997	-1.2791	0.0113998
Abi	FBgn0020510	-1.27621	0.000847338
Tsp66E	FBgn0035936	-1.27541	0.0197185
mdy	FBgn0004797	-1.27392	0.000927295
pk	FBgn0003090	-1.2713	0.0183869
Cdk4	FBgn0016131	-1.26306	0.00669181
br	FBgn0000210	-1.25492	0.00435326
serpin-27A	FBgn0028990	-1.25204	0.00381355
CG31997	FBgn0051997	-1.24787	0.0119184
CG5794	FBgn0039214	-1.23209	0.0302556
CREG	FBgn0025456	-1.23197	0.00597784
ninA	FBgn0036101	-1.22535	0.0026747
Caf1	FBgn0015610	-1.21773	0.00179917
Doc3	FBgn0035954	-1.20667	0.00457428
Spn1	FBgn0028988	-1.20267	0.00644991
Hrb27C	FBgn0004838	-1.20254	0.029414
Tpi	FBgn0003738	-1.1994	0.00207056
dve	FBgn0020307	-1.18701	0.00244577
CG6767	FBgn0036030	-1.18682	0.00120072
CG32541	FBgn0052541	-1.18675	0.0041045
CG13848	FBgn0038966	-1.17942	0.00120072
BEST:LD04971	FBgn0026585	-1.17048	0.00190106
BcDNA:LD41548	FBgn0040493	-1.16951	0.00633906
stai	FBgn0051641	-1.16374	0.00613459
grp	FBgn0011598	-1.16317	0.00190106
Eip55E	FBgn0000566	-1.15942	0.0024933
CG3770	FBgn0035085	-1.15838	0.0161115
HmgZ	FBgn0010228	-1.15652	0.00151378
CG4586	FBgn0029924	-1.15451	0.00486582
Pepck	FBgn0003067	-1.15061	0.00259561
CG17838	FBgn0038826	-1.14931	0.00416276
PFE	FBgn0032661	-1.1473	0.00204319
CG31121	FBgn0051121	-1.14561	0.0026007
CG11275	FBgn0034706	-1.14525	0.00597784
Cdk4	FBgn0016131	-1.14061	0.00804358
CG6930	FBgn0037947	-1.1373	0.00488088
inv	FBgn0001269	-1.13695	0.00494421
CG2083	FBgn0035376	-1.13356	0.000890795
CG1607	FBgn0039844	-1.13035	0.00377046
en	FBgn0000577	-1.12645	0.0016941
CG9266	FBgn0032909	-1.12542	0.00398233
CG30427	FBgn0043792	-1.12115	0.00625019
BcDNA:GH02976	FBgn0027600	-1.11469	0.00513819
CG13698	FBgn0036773	-1.11282	0.00243559
toe	FBgn0036285	-1.11263	0.00416276
Trl	FBgn0013263	-1.10824	0.00845274
CG11509	FBgn0029584	-1.10509	0.00449746
CG2791	FBgn0037533	-1.10413	0.00626118
Doc1	FBgn0028789	-1.10407	0.0100668
CG10657	FBgn0036289	-1.10085	0.0139982
vg	FBgn0003975	-1.09423	0.00146712
Dsp1	FBgn0011764	-1.09289	0.010121
mnd	FBgn0002778	-1.07851	0.00483559
dap	FBgn0010316	-1.07834	0.00166582
mav	FBgn0039914	-1.07111	0.00243559
CG14439	FBgn0029898	-1.06922	0.0151759
th	FBgn0003691	-1.06758	0.00349204
CG7047	FBgn0035103	-1.067	0.00398233
pbl	FBgn0003041	-1.06542	0.00287995
D19A	FBgn0022935	-1.06352	0.0171246
smi35A	FBgn0016930	-1.0596	0.00459713
CG15628	FBgn0031632	-1.055	0.00844995
CG17064	FBgn0033845	-1.05403	0.00167833
His4r	FBgn0013981	-1.05012	0.0143469
CG14132	FBgn0040817	-1.04828	0.00146712
sgl	FBgn0010851	-1.04536	0.00416276
CG30423	FBgn0050423	-1.02808	0.0148412
CG5466	FBgn0038815	-1.02641	0.00901824
CG15757	FBgn0030494	-1.02048	0.00743217
rost	FBgn0011705	-1.02038	0.00621804
GlyP	FBgn0004507	-1.01914	0.0210083
Gfat1	FBgn0027341	-1.01375	0.00190106
Sema-1b	FBgn0016059	-1.01285	0.0344785
wgn	FBgn0030941	-1.01005	0.0458849
for	FBgn0000721	-1.00935	0.0056996
CG5390	FBgn0032213	-1.00821	0.00146712
CG4054	FBgn0034668	-1.00744	0.00944917
zwilch	FBgn0061476	-1.00723	0.00120072
Eip75B	FBgn0000568	-1.00575	0.00398233
CG32701	FBgn0028327	-1.00372	0.00131804
malpha	FBgn0002732	-1.00364	0.00536579
CG7668	FBgn0036929	-1.00161	0.00234285
arr	FBgn0000119	-1.00116	0.00120072
0o11-Act42A	FBgn0000043	-1.00035	0.0026747

## Sheet: ash2-I1 upregulated 2.0x
Name	FBgn	ash2I1 log2ratio	adj.P.Val
CG40295	FBgn0058295	5.2295	0.0034222
CG31601	FBgn0051601	4.07505	0.00582197
Tsf1	FBgn0022355	4.01696	0.000615037
CG7014	FBgn0038277	3.64176	0.000879633
CG32625	FBgn0052625	3.61	0.000939623
CG8369	FBgn0040532	3.24365	0.0162158
CG18522	FBgn0038347	3.22843	0.0016983
CG17530	FBgn0063494	3.0952	0.000548552
CG15784	FBgn0029766	3.00101	0.00514775
CG10126	FBgn0038088	2.99673	0.000890795
JhI-26	FBgn0028424	2.97071	0.00472282
CG11852	FBgn0039297	2.93154	0.00446166
Ugt86Di	FBgn0040251	2.64486	0.00120072
CG17531	FBgn0063493	2.64285	0.00166569
os	FBgn0004956	2.60306	0.00231461
GstD9	FBgn0038020	2.58504	0.00190106
CG2909	FBgn0030189	2.53612	0.000615037
CG31955	FBgn0051955	2.48402	0.00151378
CG3244	FBgn0031629	2.47478	0.00355246
CG32207	FBgn0052207	2.45119	0.000890795
Thor	FBgn0022073	2.44054	0.0024933
CG9336	FBgn0032897	2.35935	0.00210323
BG:DS03431.1	FBgn0028886	2.33691	0.0066813
CG32549	FBgn0052549	2.32992	0.00202407
CG10337	FBgn0032805	2.27739	0.00408457
CG31666	FBgn0051666	2.27049	0.0032057
CG40169	FBgn0058169	2.22097	0.0024933
CG12505	FBgn0033926	2.22041	0.023227
CG4511	FBgn0037843	2.20839	0.00190106
Mlc2	FBgn0002773	2.14887	0.00190106
CG10638	FBgn0036290	2.11979	0.0041045
CG2277	FBgn0035204	2.11007	0.000363835
sda	FBgn0015541	2.07119	0.000847338
na	FBgn0002917	2.06334	0.000953783
CG40077	FBgn0063919	2.05319	0.00309559
CG6906	FBgn0027843	2.05057	0.00399574
CG32017	FBgn0052017	2.0377	0.0151374
CG30196	FBgn0050196	2.02812	0.0214326
unc-13	FBgn0025726	1.99004	0.0034717
CG17524	FBgn0063497	1.98752	0.00202407
CG5953	FBgn0032587	1.96733	0.00349958
CG3448	FBgn0035996	1.96221	0.00439822
Mhc	FBgn0002741	1.95541	0.00633125
CG9836	FBgn0037637	1.95228	0.00166569
Mlc1	FBgn0002772	1.9384	0.00243559
Act57B	FBgn0000044	1.93803	0.00377954
CG31611	FBgn0051611	1.93372	0.0127408
CG18294	FBgn0036873	1.92717	0.0057345
CG4267	FBgn0031405	1.88323	0.0119184
rpr	FBgn0011706	1.88184	0.0026747
CG10559	FBgn0039323	1.87242	0.00172643
CG17681	FBgn0032668	1.86621	0.00375328
CG9815	FBgn0034861	1.85413	0.00626118
CG17527	FBgn0063495	1.81749	0.00202407
CG6305	FBgn0033869	1.80945	0.00808272
CG32021	FBgn0052021	1.80881	0.00602822
agt	FBgn0024912	1.80695	0.00459713
Chit	FBgn0013763	1.79789	0.000615037
CG17108	FBgn0032285	1.79592	0.0184315
CG1299	FBgn0035501	1.79561	0.00144745
CG31781	FBgn0051781	1.77834	0.00131804
hay	FBgn0001179	1.77349	0.00167833
Mlp60A	FBgn0011643	1.75023	0.0093486
wun2	FBgn0041087	1.73083	0.00719272
BG:DS01068.5	FBgn0028915	1.72857	0.00416276
GstE1	FBgn0034335	1.7271	0.0151759
RpS4	FBgn0011284	1.71035	0.00571531
CG31633	FBgn0051633	1.64824	0.0016941
wupA	FBgn0004028	1.62786	0.00483559
CG40164	FBgn0058164	1.57979	0.0162971
CG12868	FBgn0033945	1.57759	0.00459713
CG6330	FBgn0039464	1.57155	0.00520663
CG31279	FBgn0051279	1.55477	0.00609693
Ets21C	FBgn0005660	1.55338	0.00416276
toy	FBgn0019650	1.54539	0.0350117
Lcp65Ag1	FBgn0020638	1.52956	0.0180949
Mocs1	FBgn0036122	1.52839	0.0025593
BEST:CK01227	FBgn0025701	1.52677	0.0147977
CG6353	FBgn0038893	1.52598	0.00600892
CG40115	FBgn0058115	1.51944	0.0079728
CG3752	FBgn0012036	1.5139	0.00381355
CG6357	FBgn0033875	1.50968	0.00523325
CG5177	FBgn0031908	1.50545	0.0056996
CG6574	FBgn0037846	1.50518	0.00381355
CG10916	FBgn0034312	1.4945	0.00381255
mfas	FBgn0024211	1.48276	0.00449746
CG5162	FBgn0030828	1.48051	0.0161668
CG5397	FBgn0031327	1.47813	0.000615037
Tsf3	FBgn0034094	1.47217	0.00329146
CG40077	FBgn0063919	1.46845	0.00975822
CG6272	FBgn0036126	1.46478	0.00109172
Jheh3	FBgn0034406	1.45511	0.00281114
CG3008	FBgn0031643	1.44984	0.00190106
CG7054	FBgn0038972	1.44042	0.0016941
yellow-b	FBgn0032601	1.43999	0.00753715
CG10675	FBgn0039328	1.43925	0.00355246
Idgf2	FBgn0020415	1.43545	0.00804358
mfas	FBgn0024211	1.4221	0.0463582
CG7447	FBgn0035539	1.41365	0.00381355
CG18547	FBgn0037973	1.39514	0.00072735
CG40260	FBgn0058260	1.39327	0.00207056
CG1572	FBgn0030309	1.38795	0.00243274
CG3036	FBgn0031645	1.38693	0.00621804
TotA	FBgn0028396	1.37943	0.0103784
CG11893	FBgn0039316	1.37842	0.0431263
glob1	FBgn0027657	1.37067	0.00592639
CG15611	FBgn0034194	1.36817	0.00394185
cul-2	FBgn0032956	1.36313	0.00784723
CG7842	FBgn0036691	1.35442	0.000879633
apt	FBgn0015903	1.32661	0.0025897
SP558	FBgn0040279	1.32616	0.000879633
CG10638	FBgn0036290	1.32136	0.00120072
CG3153	FBgn0038198	1.31798	0.00243274
CG14935	FBgn0032382	1.31759	0.0465475
huntingtin	FBgn0027655	1.31594	0.00394185
CG2885	FBgn0030200	1.31213	0.0183869
CG7194	FBgn0035868	1.30852	0.00386716
CG9372	FBgn0036891	1.30723	0.00401513
CG18596	FBgn0038953	1.30702	0.0116734
CG14907	FBgn0038455	1.30496	0.0153916
CG3280	FBgn0036017	1.30405	0.00204319
CG13822	FBgn0039098	1.30248	0.00818167
CG32425	FBgn0052425	1.28962	0.00377954
Cp36	FBgn0000359	1.289	0.00799123
Dgp-1	FBgn0027836	1.28185	0.00179917
CG17904	FBgn0032597	1.27514	0.000927295
CG18410	FBgn0039226	1.27197	0.00674505
CG33158	FBgn0053158	1.26988	0.0025176
wun	FBgn0016078	1.26585	0.0105063
CG8004	FBgn0036920	1.25017	0.00146712
CG6803	FBgn0038294	1.24464	0.0205732
glob1	FBgn0027657	1.23737	0.0024526
CG32448	FBgn0052448	1.23201	0.0291724
Irbp	FBgn0011774	1.22823	0.00189491
CG12224	FBgn0037974	1.22334	0.0158304
CG9338	FBgn0032899	1.21455	0.00381355
CG10444	FBgn0034494	1.21071	0.00243116
CG5174	FBgn0034345	1.20829	0.00651131
CG2065	FBgn0033204	1.20802	0.0146357
CG31063	FBgn0051063	1.20647	0.0026747
CG11907	FBgn0031250	1.20611	0.0274837
CG8486	FBgn0031993	1.20353	0.00892778
CG12264	FBgn0032393	1.19832	0.00334606
CG4917	FBgn0039003	1.19784	0.00190106
CG13886	FBgn0035163	1.19568	0.0026747
CG6876	FBgn0036487	1.19473	0.00315981
GstD3	FBgn0010039	1.19352	0.00552664
CG18358	FBgn0030782	1.19142	0.00190106
sog	FBgn0003463	1.19057	0.00711856
CG31373	FBgn0051373	1.18009	0.00663968
CG6512	FBgn0036702	1.17945	0.000890795
CG7506	FBgn0035805	1.17931	0.00386716
Tsp42El	FBgn0033134	1.1722	0.00740273
CG15675	FBgn0034648	1.1569	0.00709331
CG10189	FBgn0032793	1.15413	0.00212089
Ugt86Da	FBgn0040259	1.1359	0.00537573
CG7722	FBgn0033574	1.13496	0.00986863
ImpL3	FBgn0001258	1.13359	0.0153916
CG9350	FBgn0034576	1.12176	0.00131804
CG9460	FBgn0033115	1.11827	0.00532145
CG4858	FBgn0037011	1.11765	0.00151378
TepIV	FBgn0041180	1.09862	0.00520663
fau	FBgn0020439	1.0984	0.00933465
CG18643	FBgn0037898	1.09837	0.00335846
CG10527	FBgn0034583	1.09658	0.0138693
BG:DS01219.1	FBgn0028528	1.09578	0.0142223
CG2989	FBgn0030171	1.08492	0.0210723
CG17124	FBgn0032297	1.08309	0.0140925
CG1146	FBgn0035346	1.08214	0.00899397
CG11086	FBgn0033153	1.07801	0.00944772
Ku80	FBgn0041627	1.078	0.0151759
CG40188	FBgn0058188	1.07268	0.0111828
CG9192	FBgn0035193	1.0703	0.0326103
Las	FBgn0029158	1.0693	0.00625019
CG9667	FBgn0037550	1.06694	0.00391248
rad50	FBgn0034728	1.05435	0.0026007
GstD6	FBgn0010042	1.04585	0.0359738
Gasp	FBgn0026077	1.03932	0.00260749
CG31755	FBgn0051755	1.03301	0.0147666
cher	FBgn0014141	1.02522	0.00535034
LamC	FBgn0010397	1.02506	0.0036538
CG10075	FBgn0035722	1.01176	0.00398233
CG5205	FBgn0038344	1.00678	0.0169273
