# Supplementary material for: Functional dissection of the ash2 and ash1 transcriptomes provides insights into the transcriptional basis of wing phenotypes and reveals conserved protein interactions
Source: Genome Biol. 2007 Apr 28;8(4):R67. doi: 10.1186/gb-2007-8-4-r67 (PMC1896016; doi:10.1186/gb-2007-8-4-r67)
Supplement: Additional data file 3 — Genes downregulated and upregulated over 1.5- and 2.0-fold in ash2112411 [file gb-2007-8-4-r67-S3.xls]

## Sheet: ash2-112411 downregulated 1.5x
Name	FBgn	ash212411 log2ratio	adj.P.Val
ImpE2	FBgn0001254	-3.05959	0.00490939
CG8588	FBgn0035770	-2.4134	0.00490939
Snap	FBgn0011712	-2.07412	0.0062948
CG9416	FBgn0034438	-1.9028	0.0052023
CG11138	FBgn0030400	-1.88764	0.0257767
CG10960	FBgn0036316	-1.86878	0.00490939
CG31658	FBgn0051658	-1.82991	0.00491941
Cdk4	FBgn0016131	-1.7628	0.00720068
CG13679	FBgn0035856	-1.701	0.00540464
ash2	FBgn0000139	-1.67453	0.00602943
stai	FBgn0051641	-1.64385	0.00490939
CG31125	FBgn0051125	-1.63182	0.00490939
BcDNA:LD22910	FBgn0028476	-1.63167	0.00842833
Hrb27C	FBgn0004838	-1.60282	0.00660568
GNBP3	FBgn0040321	-1.58527	0.00490939
B52	FBgn0004587	-1.57053	0.00490939
ESTS:39C10S	FBgn0014427	-1.56921	0.010123
CG18349	FBgn0036109	-1.56467	0.00684081
Caf1	FBgn0015610	-1.55218	0.00490939
CG2469	FBgn0035205	-1.51908	0.00490939
NetA	FBgn0015773	-1.51545	0.00490939
smi35A	FBgn0016930	-1.4794	0.00490939
CG4098	FBgn0036648	-1.4737	0.0108185
CG10837	FBgn0020660	-1.46051	0.00547326
deltaTry	FBgn0010358	-1.44858	0.0131052
Dll	FBgn0000157	-1.43651	0.00538897
CG17032	FBgn0036547	-1.42925	0.00490939
CG32373	FBgn0052373	-1.42725	0.00490939
CG7802	FBgn0039704	-1.41906	0.00490939
CG31472	FBgn0051472	-1.38894	0.00603339
CG6234	FBgn0038071	-1.38708	0.00490939
th	FBgn0003691	-1.37638	0.00545019
sqd	FBgn0003498	-1.37353	0.0141433
CG11120	FBgn0039250	-1.36477	0.00490939
CG13848	FBgn0038966	-1.36414	0.00490939
Pep	FBgn0004401	-1.36325	0.0075712
eIF3-S9	FBgn0034237	-1.3544	0.00491941
CG32029	FBgn0052029	-1.35425	0.00490939
ApepP	FBgn0026150	-1.35425	0.00490939
CG31472	FBgn0051472	-1.35403	0.0135761
CG15905	FBgn0034462	-1.34458	0.00815359
Idh	FBgn0001248	-1.34435	0.00545424
Pep	FBgn0004401	-1.34336	0.00491941
miple	FBgn0027111	-1.33797	0.00490939
CG30440	FBgn0050440	-1.3235	0.00490939
CBP	FBgn0026144	-1.32335	0.0129791
CkIalpha	FBgn0015024	-1.31468	0.00502244
fra	FBgn0011592	-1.31021	0.00490939
D19A	FBgn0022935	-1.30419	0.0294537
CycA	FBgn0000404	-1.29515	0.0104085
CG32663	FBgn0052663	-1.29419	0.0105378
betaTub56D	FBgn0003887	-1.28556	0.00490939
CG6767	FBgn0036030	-1.27982	0.00490939
CG40354	FBgn0070354	-1.27342	0.0102887
BG:DS07721.3	FBgn0028855	-1.26624	0.00684081
pbl	FBgn0003041	-1.26266	0.00490939
CG1544	FBgn0039827	-1.26129	0.0165127
dve	FBgn0020307	-1.25785	0.00490939
CG13676	FBgn0035844	-1.25776	0.00490939
CG5873	FBgn0038511	-1.25514	0.00567172
CG10555	FBgn0030034	-1.25433	0.00540464
CG4877	FBgn0036624	-1.25377	0.00513336
CG12643	FBgn0040942	-1.252	0.00490939
scrib	FBgn0026178	-1.24571	0.0205346
esn	FBgn0028642	-1.24538	0.00660196
CkIIalpha	FBgn0000258	-1.23622	0.00569826
Eb1	FBgn0027066	-1.23267	0.00899028
CG9628	FBgn0036433	-1.22979	0.00534551
CG17153	FBgn0036248	-1.22136	0.00712127
Eip63E	FBgn0005640	-1.22127	0.00490939
yps	FBgn0022959	-1.21541	0.00712127
CG9883	FBgn0031435	-1.2035	0.0327633
Aac11	FBgn0027885	-1.20236	0.00490939
polo	FBgn0003124	-1.20122	0.00491941
ap	FBgn0000099	-1.20087	0.00513336
Spn43Aa	FBgn0024294	-1.19163	0.00565168
bib	FBgn0000180	-1.17903	0.00490939
d	FBgn0000410	-1.17651	0.00490939
CG2083	FBgn0035376	-1.167	0.0109373
tkv	FBgn0003716	-1.16667	0.00540464
BcDNA:LD41548	FBgn0040493	-1.16256	0.00490939
CG8533	FBgn0036907	-1.16037	0.00821723
CG9027	FBgn0033631	-1.15718	0.00491941
Aats-glupro	FBgn0005674	-1.1555	0.0122662
CG1962	FBgn0032876	-1.15359	0.00758005
grn	FBgn0001138	-1.15334	0.00842833
CG4751	FBgn0032348	-1.15309	0.00490939
fax	FBgn0014163	-1.15145	0.00502244
l(2)dtl	FBgn0013548	-1.15006	0.00788917
Lam	FBgn0002525	-1.14782	0.00516501
klu	FBgn0013469	-1.14228	0.00490939
CG13895	FBgn0035158	-1.13824	0.0323463
Top2	FBgn0003732	-1.13775	0.00490939
Akap200	FBgn0027932	-1.13655	0.0125497
BcDNA:GH02901	FBgn0027601	-1.12897	0.00490939
Mcm7	FBgn0020633	-1.12833	0.00490939
CG5521	FBgn0039466	-1.12775	0.00903323
CG6680	FBgn0036968	-1.12595	0.00687266
CG17419	FBgn0039955	-1.12346	0.00490939
Mcm5	FBgn0017577	-1.12011	0.00490939
Mtl	FBgn0039532	-1.11954	0.0125582
tok	FBgn0004885	-1.11866	0.00490939
ImpE3	FBgn0001255	-1.11526	0.00490939
CG8715	FBgn0020279	-1.10918	0.00669183
CG3570	FBgn0035035	-1.10891	0.00491941
Sb	FBgn0003319	-1.103	0.00490939
GlyP	FBgn0004507	-1.10261	0.0358264
CG2852	FBgn0034753	-1.10249	0.00695437
CG16786	FBgn0034974	-1.10199	0.00491941
BcDNA:LD24702	FBgn0027500	-1.10159	0.00490939
CG5175	FBgn0038476	-1.09991	0.00490939
CG9894	FBgn0031453	-1.09923	0.0257902
CG33188	FBgn0053936	-1.09859	0.00530812
Moe	FBgn0011661	-1.09602	0.0097811
Act5C	FBgn0000042	-1.0946	0.0213255
Dsp1	FBgn0011764	-1.09454	0.00567172
Fur1	FBgn0004509	-1.09296	0.00490939
CG6169	FBgn0036534	-1.09141	0.00490939
gol	FBgn0004919	-1.09094	0.00490939
Dr	FBgn0000492	-1.08572	0.00490939
CREG	FBgn0025456	-1.08045	0.00490939
CG33138	FBgn0053138	-1.08016	0.0171201
CG9057	FBgn0030608	-1.07926	0.00719211
SP2637	FBgn0034371	-1.07491	0.0125497
msi	FBgn0011666	-1.0746	0.00534551
sqd	FBgn0003498	-1.073	0.00614605
CG31169	FBgn0051169	-1.07207	0.0112982
DnaJ-1	FBgn0015657	-1.07038	0.00527237
dac	FBgn0005677	-1.06364	0.00490939
fz	FBgn0001085	-1.06212	0.0196068
rpk	FBgn0022981	-1.05943	0.0131163
Abi	FBgn0020510	-1.05744	0.00712127
CG17838	FBgn0038826	-1.05612	0.010123
CG15141	FBgn0032635	-1.0535	0.00490939
CG14439	FBgn0029898	-1.05223	0.00490939
gft	FBgn0001980	-1.05217	0.00490939
CG3605	FBgn0031493	-1.05216	0.00490939
CG7675	FBgn0038610	-1.0512	0.00567172
Brf	FBgn0038499	-1.05103	0.00703796
mae	FBgn0023214	-1.05013	0.00490939
CG31617	FBgn0051617	-1.04773	0.0157904
Scm	FBgn0003334	-1.04429	0.00945826
CG17064	FBgn0033845	-1.04429	0.0112175
dpa	FBgn0015929	-1.04415	0.0263978
CG5514	FBgn0039560	-1.04359	0.00490939
CG10657	FBgn0036289	-1.03975	0.00818423
CG10990	FBgn0030520	-1.03707	0.00526778
BEST:LD22483	FBgn0043456	-1.0366	0.00540464
CG6513	FBgn0061515	-1.03657	0.00567172
wbl	FBgn0004003	-1.03638	0.00530812
CG2118	FBgn0039877	-1.03576	0.00490939
ninA	FBgn0036101	-1.03165	0.00745663
CG15835	FBgn0033233	-1.0286	0.00490939
CG6854	FBgn0036478	-1.02855	0.0321855
CG6904	FBgn0038293	-1.02708	0.00490939
Hsp27	FBgn0001226	-1.02566	0.0104912
serpin-27A	FBgn0028990	-1.0253	0.00564933
CG10423	FBgn0039300	-1.0227	0.0141985
Uch	FBgn0010288	-1.02176	0.0120114
Trxr-1	FBgn0020653	-1.01825	0.0287732
CG3823	FBgn0029863	-1.01761	0.011746
Gapdh2	FBgn0001092	-1.01527	0.00490939
0o11-Act42A	FBgn0000043	-1.01491	0.00490939
CG8036	FBgn0037607	-1.01396	0.00490939
B52	FBgn0004587	-1.01278	0.0377065
CG13252	FBgn0037016	-1.01167	0.00491941
0o11-Act42A	FBgn0000043	-1.01093	0.00490939
CG4710	FBgn0016926	-1.00943	0.0191627
Nek2	FBgn0029970	-1.00934	0.00540464
Hsp26	FBgn0001225	-1.00836	0.00490939
CG7461	FBgn0034432	-1.00642	0.00567061
0o11-Act42A	FBgn0000043	-1.00529	0.00490939
CG9598	FBgn0036424	-1.00443	0.00564933
CG17255	FBgn0030205	-1.00337	0.00720068
CG4670	FBgn0033814	-1.00334	0.00715924
Arf79F	FBgn0010348	-1.00304	0.00567172
NUCB1	FBgn0052190	-1.00269	0.00502244
0o11-Act42A	FBgn0000043	-1.00256	0.00490939
CG6954	FBgn0039000	-1.0022	0.00490939
rin	FBgn0015778	-1.00198	0.00794274
CG3590	FBgn0038467	-1.00157	0.00562109
ck	FBgn0000317	-0.998528	0.00490939
CG16733	FBgn0037665	-0.998519	0.00564933
BcDNA:SD04019	FBgn0046763	-0.993937	0.00903323
CG18811	FBgn0042134	-0.992101	0.00502244
Sema-2a	FBgn0011260	-0.987107	0.0106391
CG30025	FBgn0050025	-0.986497	0.0149908
CG6930	FBgn0037947	-0.986334	0.00940704
CG32640	FBgn0052640	-0.985283	0.00490939
Pepck	FBgn0003067	-0.983867	0.00490939
CG1893	FBgn0035390	-0.982369	0.00490939
lid	FBgn0031759	-0.980859	0.00490939
alpha-Spec	FBgn0003470	-0.977848	0.00547326
Cad87A	FBgn0037963	-0.977667	0.00490939
CG9246	FBgn0032925	-0.971358	0.00661594
Pak3	FBgn0044826	-0.971296	0.00490939
CG5522	FBgn0034158	-0.966251	0.00848972
Msr-110	FBgn0015766	-0.966198	0.00550457
CG5434	FBgn0038810	-0.965966	0.00569826
CG31997	FBgn0051997	-0.96486	0.00490939
CG8443	FBgn0034087	-0.963572	0.0148212
CG30011	FBgn0050011	-0.96294	0.00663514
Fkbp13	FBgn0010470	-0.962024	0.00490939
Vap-33-1	FBgn0029687	-0.961845	0.0167335
jumu	FBgn0015396	-0.961654	0.00564933
CG32163	FBgn0052163	-0.961326	0.00490939
ed	FBgn0000547	-0.960821	0.00490939
bel	FBgn0000171	-0.960408	0.00712127
CG32605	FBgn0053236	-0.959931	0.0111739
ana	FBgn0011746	-0.958406	0.0130996
shg	FBgn0003391	-0.958256	0.00884866
CG5505	FBgn0035633	-0.957902	0.00766185
CG6181	FBgn0032340	-0.957881	0.00490939
CG17765	FBgn0033529	-0.957453	0.00788474
Acon	FBgn0010100	-0.957397	0.00850767
CG7668	FBgn0036929	-0.957012	0.00900889
Cap-G	FBgn0033795	-0.956339	0.00490939
trio	FBgn0024277	-0.956004	0.00490939
CG17724	FBgn0033802	-0.955687	0.00615843
CG7878	FBgn0037549	-0.955021	0.00490939
knk	FBgn0001321	-0.953161	0.00490939
HmgZ	FBgn0010228	-0.95196	0.00490939
CycT	FBgn0025455	-0.951911	0.00755479
BcDNA:GH12558	FBgn0028479	-0.95119	0.00653659
CG2767	FBgn0037537	-0.950161	0.00490939
CG1273	FBgn0035522	-0.943538	0.00685819
bnb	FBgn0001090	-0.940946	0.0106648
otk	FBgn0004839	-0.940279	0.00490939
CG17493	FBgn0040010	-0.93786	0.00942638
EG:63B12.6	FBgn0023515	-0.93773	0.00564789
zf30C	FBgn0022720	-0.936276	0.00490939
vimar	FBgn0022960	-0.935641	0.0182256
CG11275	FBgn0034706	-0.935471	0.00800824
CG17078	FBgn0031243	-0.935213	0.00547326
ena	FBgn0000578	-0.935158	0.0138458
CG7160	FBgn0037114	-0.931121	0.0162568
0o11-Act42A	FBgn0000043	-0.930748	0.00490939
CG32108	FBgn0052108	-0.930379	0.00490939
CG15415	FBgn0031549	-0.930163	0.00490939
CG4383	FBgn0034125	-0.92994	0.00491941
CG16896	FBgn0035073	-0.929031	0.00682513
CG8580	FBgn0035773	-0.928691	0.00942638
BcDNA:GH02976	FBgn0027600	-0.925987	0.00770893
Mcm6	FBgn0025815	-0.924673	0.00516007
sc	FBgn0004170	-0.924411	0.00490939
Lac	FBgn0010238	-0.924237	0.00490939
CG6946	FBgn0037954	-0.923712	0.00490939
CG1499	FBgn0039852	-0.921895	0.00490939
sca	FBgn0003326	-0.920615	0.0174055
BicD	FBgn0000183	-0.920087	0.00490939
CG6210	FBgn0036141	-0.919861	0.0232322
CG11388	FBgn0034959	-0.919095	0.00564933
Fas3	FBgn0000636	-0.918982	0.0122662
CG2947	FBgn0029676	-0.918728	0.00712127
crc	FBgn0000370	-0.918266	0.00490939
CG7643	FBgn0000063	-0.918255	0.00490939
CG40160	FBgn0058160	-0.917766	0.00652783
CG6448	FBgn0032976	-0.917742	0.00490939
l(2)01424	FBgn0010488	-0.917414	0.00490939
Gap1	FBgn0004390	-0.917273	0.0128664
zwilch	FBgn0061476	-0.915747	0.00564933
CG1815	FBgn0039863	-0.914013	0.00842833
inx3	FBgn0028373	-0.910622	0.0244636
0o11-Act42A	FBgn0000043	-0.910015	0.00491941
RpL12	FBgn0069397	-0.907206	0.0100408
CG9342	FBgn0032904	-0.906982	0.00794274
scf	FBgn0025682	-0.906703	0.00490939
tud	FBgn0003891	-0.906495	0.00490939
Nep2	FBgn0027570	-0.906196	0.00903323
CG9641	FBgn0031483	-0.905099	0.00745663
Dref	FBgn0015664	-0.904668	0.00564933
CG10311	FBgn0038420	-0.901836	0.029839
CG10211	FBgn0032685	-0.900737	0.0161916
RhoGAP1A	FBgn0025836	-0.897348	0.00617712
CG14598	FBgn0037503	-0.896444	0.00490939
prominin-like	FBgn0026189	-0.896354	0.00490939
Ptp99A	FBgn0004369	-0.895024	0.00712127
RhoGAP19D	FBgn0031118	-0.894747	0.01914
CG17309	FBgn0037925	-0.893688	0.00513336
CG2467	FBgn0030355	-0.893443	0.00490939
CG32164	FBgn0042177	-0.893391	0.00491941
pk	FBgn0003090	-0.89316	0.0162313
0o11-Act42A	FBgn0000043	-0.892865	0.00491941
KP78b	FBgn0026063	-0.892786	0.00583231
0o11-Act42A	FBgn0000043	-0.89238	0.00491941
CG7343	FBgn0053555	-0.891778	0.00491941
CG32243	FBgn0052243	-0.891661	0.00564933
ATPsyn-beta	FBgn0010217	-0.890678	0.00569826
CG11069	FBgn0039244	-0.89055	0.0106796
Gfat1	FBgn0027341	-0.889509	0.00567172
exd	FBgn0000611	-0.889146	0.00564933
Tm1	FBgn0003721	-0.889005	0.0100818
CG31918	FBgn0031678	-0.888143	0.00490939
CG6398	FBgn0030870	-0.887362	0.0140088
CG32158	FBgn0052158	-0.887102	0.00490939
lola	FBgn0005630	-0.887039	0.0114269
CG32632	FBgn0052632	-0.885691	0.0138458
CG7008	FBgn0035121	-0.884578	0.00490939
CG15786	FBgn0029749	-0.883513	0.0332984
CG13023	FBgn0036677	-0.882394	0.0178717
CG18212	FBgn0038535	-0.877958	0.00684081
CG8924	FBgn0030710	-0.877645	0.00603837
CG8789	FBgn0036896	-0.877044	0.00615843
CG7110	FBgn0032521	-0.875024	0.00527237
Iswi	FBgn0011604	-0.874739	0.00490939
Cat	FBgn0000261	-0.873902	0.00490939
aop	FBgn0000097	-0.873584	0.0195949
Sema-1b	FBgn0016059	-0.873547	0.0172331
0o11-Act42A	FBgn0000043	-0.873232	0.00490939
BG:DS09218.3	FBgn0028506	-0.873091	0.0151389
0o11-Act42A	FBgn0000043	-0.871583	0.00712127
CG14514	FBgn0039654	-0.870023	0.00490939
CG6791	FBgn0037918	-0.869652	0.0104719
CG11142	FBgn0031737	-0.869568	0.00490939
CG31640	FBgn0051640	-0.868676	0.0178717
0o11-Act42A	FBgn0000043	-0.868651	0.00490939
CG5687	FBgn0035293	-0.868464	0.00912143
CG32415	FBgn0052415	-0.867418	0.00490939
CG16711	FBgn0036032	-0.867351	0.00604723
BcDNA:GM10765	FBgn0027914	-0.866719	0.0140088
Sin3A	FBgn0022764	-0.866129	0.0122893
CalpB	FBgn0025866	-0.866074	0.0148819
Mtl	FBgn0039532	-0.866034	0.00626266
CG8155	FBgn0034009	-0.865792	0.00758005
Cks	FBgn0010314	-0.865725	0.00752437
TBPH	FBgn0025790	-0.865716	0.0126044
ph-p	FBgn0004861	-0.865503	0.00564789
CG7219	FBgn0031973	-0.864354	0.00710304
CG4509	FBgn0037840	-0.863845	0.0277031
CG10602	FBgn0032721	-0.862263	0.00627897
nonA-l	FBgn0015520	-0.862187	0.0105378
CG8092	FBgn0033998	-0.862116	0.00490939
msn	FBgn0010909	-0.861997	0.0146584
Akt1	FBgn0010379	-0.860432	0.0189209
CG2604	FBgn0037298	-0.860276	0.00833662
in	FBgn0001259	-0.860103	0.0358264
Cen190	FBgn0000283	-0.859824	0.0105006
brk	FBgn0024250	-0.858315	0.00490939
mav	FBgn0039914	-0.857411	0.00490939
CG13053	FBgn0040801	-0.856326	0.00490939
BEST:CK01140	FBgn0025704	-0.854937	0.00490939
vig	FBgn0024183	-0.854531	0.00582963
Hsp60	FBgn0015245	-0.853811	0.0126938
CG5319	FBgn0038501	-0.853748	0.00490939
CG5191	FBgn0038803	-0.853618	0.0200374
M(2)21AB	FBgn0005278	-0.853486	0.011758
kis	FBgn0001309	-0.853111	0.00752437
Mdr49	FBgn0004512	-0.852994	0.00917405
0o11-Gapdh1	FBgn0001091	-0.8526	0.00490939
CG11050	FBgn0031836	-0.852578	0.0222325
CG13698	FBgn0036773	-0.852574	0.00561157
stan	FBgn0024836	-0.851003	0.00490939
SMC1	FBgn0040283	-0.850978	0.0182893
CG8965	FBgn0031745	-0.849862	0.0318613
Eip75B	FBgn0000568	-0.849848	0.00502244
dalao	FBgn0030093	-0.84955	0.00490939
Rbp2	FBgn0010256	-0.848998	0.00653659
CG14882	FBgn0038429	-0.847033	0.00547326
Btk29A	FBgn0003502	-0.846917	0.0247874
CG2108	FBgn0037364	-0.846558	0.00490939
l(3)04053	FBgn0010830	-0.845333	0.0125863
RpS12	FBgn0014027	-0.844965	0.00728716
0o11-Act42A	FBgn0000043	-0.84449	0.0052023
Tis11	FBgn0011837	-0.843987	0.00502244
CG8902	FBgn0031886	-0.843565	0.00502244
CG13921	FBgn0035267	-0.843398	0.0135722
CG9471	FBgn0037749	-0.842064	0.00707687
0o11-Act42A	FBgn0000043	-0.841197	0.00490939
0o11-Act42A	FBgn0000043	-0.840441	0.00490939
EG:152A3.3	FBgn0023540	-0.839714	0.00502244
CG6287	FBgn0032350	-0.839468	0.00675312
CG7102	FBgn0031961	-0.837614	0.00928534
Optix	FBgn0025360	-0.837289	0.0216276
CG9186	FBgn0035206	-0.836972	0.00525772
eIF5	FBgn0030719	-0.836709	0.00547326
Hsp23	FBgn0001224	-0.835793	0.0414906
scylla	FBgn0041094	-0.835128	0.0075712
0o11-Act42A	FBgn0000043	-0.833901	0.00569053
CG4454	FBgn0032105	-0.833472	0.00567172
sgl	FBgn0010851	-0.833035	0.0106664
CG10354	FBgn0031868	-0.832817	0.00856124
CG32447	FBgn0052447	-0.832726	0.00491941
CG3305	FBgn0032949	-0.832484	0.00491941
CkIIbeta	FBgn0000259	-0.829561	0.0104549
LanB2	FBgn0002528	-0.827899	0.0153371
CG1746	FBgn0039830	-0.82656	0.0136457
CG5694	FBgn0032197	-0.82652	0.00564763
CG14341	FBgn0031315	-0.826496	0.0149908
Mapmodulin	FBgn0034282	-0.826382	0.00490939
0o11-Gapdh1	FBgn0001091	-0.826294	0.00567172
CG8600	FBgn0035765	-0.826115	0.015694
CG6418	FBgn0036104	-0.825825	0.00626266
Dp	FBgn0011763	-0.825733	0.0333053
CG9153	FBgn0035207	-0.82498	0.0149908
Hus1-like	FBgn0026417	-0.824961	0.00958154
CG31559	FBgn0051559	-0.824818	0.00490939
bsf	FBgn0032679	-0.824717	0.00856046
CG6543	FBgn0033879	-0.824079	0.0118776
CG12581	FBgn0037213	-0.823523	0.00490939
arm	FBgn0000117	-0.823057	0.00841782
CG1129	FBgn0037279	-0.822648	0.00567172
CG8788	FBgn0028955	-0.822313	0.0146125
EG:BACH59J11.2	FBgn0040388	-0.822209	0.0443154
mdy	FBgn0004797	-0.822095	0.0061546
br	FBgn0000210	-0.821873	0.00490939
stc	FBgn0001978	-0.821726	0.0305171
nesprin	FBgn0053715	-0.820349	0.0174055
garz	FBgn0033714	-0.819674	0.00660196
en	FBgn0000577	-0.818243	0.00490939
0o11-Gapdh1	FBgn0001091	-0.818073	0.00513336
sec23	FBgn0037357	-0.817742	0.0267084
Pli	FBgn0025574	-0.817212	0.00790565
Ptp99A	FBgn0004369	-0.815703	0.00781435
RpL22	FBgn0015288	-0.815345	0.0434927
vg	FBgn0003975	-0.814303	0.00513336
jar	FBgn0011225	-0.813997	0.00490939
CG5787	FBgn0032454	-0.813403	0.00525772
CG1418	FBgn0033468	-0.813337	0.010123
CG31342	FBgn0051342	-0.8128	0.0110226
barr	FBgn0014127	-0.812353	0.00490939
olf413	FBgn0037153	-0.811932	0.0110226
CaMKII	FBgn0004624	-0.811903	0.00491941
14-3-3zeta	FBgn0004907	-0.810723	0.0100266
Dlc90F	FBgn0024432	-0.810681	0.00871787
SelD	FBgn0020615	-0.810632	0.0120229
CG9684	FBgn0037583	-0.810309	0.0060011
Uba1	FBgn0023143	-0.810201	0.00880463
TppII	FBgn0020370	-0.810056	0.00490939
CG12190	FBgn0034763	-0.809841	0.0187128
CG14217	FBgn0031030	-0.809545	0.00569826
Elf	FBgn0020443	-0.808732	0.00564933
CG12199	FBgn0031016	-0.808258	0.04643
CG33129	FBgn0053129	-0.807758	0.00994938
CG31195	FBgn0051195	-0.807488	0.00712127
pAbp	FBgn0003031	-0.806171	0.0126947
CG9373	FBgn0037701	-0.806137	0.00682511
0o11-Gapdh1	FBgn0001091	-0.805747	0.00490939
hdc	FBgn0010113	-0.805331	0.00545574
0o11-Act42A	FBgn0000043	-0.804756	0.00552489
asp	FBgn0000140	-0.804709	0.00547326
RpL13	FBgn0011272	-0.803382	0.0317046
CG7010	FBgn0028325	-0.802241	0.0133431
CG10061	FBgn0011020	-0.80224	0.0198624
0o11-Act42A	FBgn0000043	-0.801763	0.00565534
0o11-Gapdh1	FBgn0001091	-0.79968	0.00502244
GATAd	FBgn0032223	-0.799574	0.00993571
CG5466	FBgn0038815	-0.798221	0.018404
ERp60	FBgn0033663	-0.797882	0.0275015
CG6422	FBgn0039261	-0.797878	0.0215445
CG9257	FBgn0032916	-0.797598	0.00513336
CdGAPr	FBgn0032821	-0.796705	0.021943
CG9526	FBgn0031815	-0.794885	0.00615843
Psa	FBgn0035226	-0.793233	0.00755479
krz	FBgn0040206	-0.792209	0.00490939
CG4749	FBgn0031308	-0.790809	0.0283527
RnrL	FBgn0011703	-0.790613	0.00848882
CG12299	FBgn0032295	-0.790499	0.00490939
CG10424	FBgn0036848	-0.789066	0.0395941
CG12896	FBgn0033521	-0.788862	0.0356553
ovo	FBgn0003028	-0.787376	0.0311497
Paf-AHalpha	FBgn0025809	-0.787231	0.0163429
CG9425	FBgn0036451	-0.785898	0.0332068
trn	FBgn0010452	-0.785642	0.00970762
lmg	FBgn0029004	-0.78402	0.0106401
CG13472	FBgn0036450	-0.783738	0.00564789
Ote	FBgn0003022	-0.783601	0.00525772
CG6801	FBgn0011335	-0.783208	0.0225687
BEST:GH08269	FBgn0045828	-0.783009	0.00712127
Ser	FBgn0004197	-0.78296	0.00490939
Chc	FBgn0000319	-0.782703	0.0400669
CG13919	FBgn0035248	-0.782431	0.023337
D19B	FBgn0022699	-0.781734	0.00513336
CG30427	FBgn0043792	-0.781646	0.0398839
pav	FBgn0011692	-0.781543	0.0161163
CG1416	FBgn0032961	-0.781259	0.00542588
su(f)	FBgn0003559	-0.781258	0.0050267
CG5064	FBgn0035947	-0.779799	0.00682511
CG7010	FBgn0028325	-0.779277	0.010281
CG18769	FBgn0042185	-0.778807	0.00513336
CG2444	FBgn0030326	-0.77836	0.0207732
CG11228	FBgn0034453	-0.778185	0.00547326
CG8089	FBgn0033993	-0.778184	0.0137719
CG8863	FBgn0038145	-0.778066	0.0149943
cib	FBgn0026084	-0.778006	0.0110247
CG18766	FBgn0042111	-0.777213	0.00564933
CG4914	FBgn0036436	-0.776851	0.00490939
CG8243	FBgn0033349	-0.776759	0.00615843
Sip1	FBgn0010620	-0.776551	0.00490939
CG12006	FBgn0035464	-0.775485	0.0140074
Ste12DOR	FBgn0044817	-0.775392	0.00490939
CG14213	FBgn0031047	-0.774493	0.0186617
BG:DS07473.1	FBgn0028859	-0.774426	0.0102354
CG11577	FBgn0036847	-0.774082	0.00490939
ImpL2	FBgn0001257	-0.773989	0.0050267
Cyp1	FBgn0004432	-0.773748	0.0176904
0o11-Gapdh1	FBgn0001091	-0.773053	0.00491941
dome	FBgn0043903	-0.772793	0.0237077
PFE	FBgn0032661	-0.772535	0.00842833
CG1783	FBgn0024728	-0.772258	0.00816718
CG32418	FBgn0052418	-0.771906	0.0243862
CG11305	FBgn0039631	-0.77089	0.00922754
Pgi	FBgn0003074	-0.770734	0.0418957
CG2604	FBgn0037298	-0.770509	0.0133836
CG14911	FBgn0035701	-0.769404	0.0100995
CG17143	FBgn0035110	-0.768855	0.0209969
Fas2	FBgn0000635	-0.768813	0.0178981
CG3634	FBgn0037026	-0.76864	0.0214665
Smox	FBgn0025800	-0.767809	0.0062139
l(2)k09913	FBgn0021979	-0.767788	0.00840807
CG11399	FBgn0037021	-0.767422	0.00848972
larp	FBgn0040108	-0.76622	0.0050267
nop5	FBgn0026196	-0.765921	0.0125583
Map60	FBgn0010342	-0.765672	0.00913491
CtBP	FBgn0020496	-0.765551	0.0082491
CG6044	FBgn0034725	-0.765003	0.0172331
CG31127	FBgn0046685	-0.764691	0.00824612
0o11-Gapdh1	FBgn0001091	-0.764437	0.00540464
CG3847	FBgn0029867	-0.763857	0.00564933
Cip4	FBgn0035533	-0.762773	0.00842637
CG10176	FBgn0032682	-0.762174	0.00564789
Hem	FBgn0011771	-0.762062	0.00626266
CG10473	FBgn0032745	-0.761693	0.00564789
G-salpha60A	FBgn0001123	-0.761376	0.0277326
CG1529	FBgn0031144	-0.760746	0.00660568
Mekk1	FBgn0024329	-0.760622	0.00918332
CG5789	FBgn0039207	-0.760603	0.00491941
PR2	FBgn0013955	-0.759935	0.0110194
CG6391	FBgn0036111	-0.759808	0.00766185
CG17184	FBgn0037884	-0.759035	0.00900889
CG7154	FBgn0031947	-0.758072	0.00547326
CG10542	FBgn0035637	-0.757484	0.00794274
Jheh2	FBgn0034405	-0.757049	0.011746
EG:80H7.11	FBgn0026871	-0.756822	0.00564933
fzy	FBgn0001086	-0.756383	0.00513336
CG4612	FBgn0035016	-0.756341	0.0153761
CG5830	FBgn0036556	-0.755835	0.00759236
CG1514	FBgn0029976	-0.755468	0.00814633
cic	FBgn0028386	-0.754932	0.00815359
grp	FBgn0011598	-0.754207	0.00790565
CG1943	FBgn0037468	-0.752674	0.00759236
MICAL-like	FBgn0036333	-0.752301	0.0106391
CG11711	FBgn0036172	-0.752149	0.0167169
CG8003	FBgn0036096	-0.751631	0.00970762
CG13139	FBgn0032230	-0.751072	0.00578087
kel	FBgn0001301	-0.750968	0.00490939
Mapmodulin	FBgn0034282	-0.749678	0.00797213
CG33116	FBgn0053116	-0.74921	0.00759236
CG14222	FBgn0031043	-0.749076	0.0137409
heph	FBgn0011224	-0.749072	0.01914
syndapin	FBgn0053094	-0.747286	0.00542588
me31B	FBgn0004419	-0.746903	0.0138458
CG33123	FBgn0053123	-0.746591	0.00706427
CG40145	FBgn0039946	-0.745906	0.00490939
CG11836	FBgn0039272	-0.745473	0.0262475
RhoGEF3	FBgn0035128	-0.745116	0.011683
CG12096	FBgn0030457	-0.745029	0.00721562
CG9503	FBgn0030598	-0.744252	0.0119566
RhoGAP54D	FBgn0034249	-0.743797	0.00527008
east	FBgn0010110	-0.743386	0.0111884
Rm62	FBgn0003261	-0.743297	0.0126082
Nlp	FBgn0016685	-0.74209	0.025125
CG13737	FBgn0036382	-0.741872	0.00490939
Nrv1	FBgn0015776	-0.741442	0.00950816
CG12206	FBgn0029662	-0.741406	0.00490939
Hlc	FBgn0001565	-0.74107	0.0285223
CG5126	FBgn0031320	-0.74042	0.00602943
Set	FBgn0014879	-0.740377	0.00800824
msk	FBgn0026252	-0.740338	0.0126913
CG6040	FBgn0038679	-0.739974	0.00814833
Cbp80	FBgn0022942	-0.739583	0.0102354
lwr	FBgn0010602	-0.739455	0.0292802
Su(z)12	FBgn0020887	-0.739402	0.00608794
Hsp67Bc	FBgn0001229	-0.739338	0.0264592
CG6049	FBgn0037081	-0.738879	0.0060327
CG8165	FBgn0037703	-0.737014	0.0254932
CG13162	FBgn0033718	-0.736813	0.00490939
14-3-3epsilon	FBgn0020238	-0.736199	0.0497693
CG8963	FBgn0034181	-0.736012	0.0100222
kn	FBgn0001319	-0.735477	0.0103597
E(z)	FBgn0000629	-0.735425	0.0241245
0o11-Gapdh1	FBgn0001091	-0.735335	0.00564789
CG12391	FBgn0033581	-0.735007	0.00540464
Es2	FBgn0023506	-0.734454	0.016887
CG6838	FBgn0037182	-0.73425	0.00567172
Hrb87F	FBgn0004237	-0.733881	0.00715698
th	FBgn0003691	-0.73287	0.00547326
Tpr2	FBgn0032586	-0.73035	0.0267084
lds	FBgn0002542	-0.730094	0.0464169
argos	FBgn0004569	-0.730016	0.00491941
Hcf	FBgn0039904	-0.729523	0.00842833
Psc	FBgn0005624	-0.729427	0.00491941
CG33113	FBgn0053113	-0.729278	0.00490939
CkIIalpha-i3	FBgn0025676	-0.728992	0.0263133
CG17952	FBgn0034657	-0.726923	0.0172982
CG6064	FBgn0036746	-0.72689	0.0110247
CG12895	FBgn0033523	-0.726843	0.03371
CG15093	FBgn0034390	-0.726824	0.00991234
pnut	FBgn0013726	-0.726031	0.00567172
CG11123	FBgn0033169	-0.725841	0.016195
Mpcp	FBgn0026409	-0.725403	0.0427641
CG1440	FBgn0030038	-0.724646	0.0458234
Fs(2)Ket	FBgn0000986	-0.723206	0.0449957
HmgD	FBgn0004362	-0.722953	0.010485
CG1907	FBgn0039674	-0.722752	0.0175604
EG:22E5.7	FBgn0025626	-0.722154	0.0111166
CG1647	FBgn0039602	-0.721822	0.0190638
plexA	FBgn0025741	-0.720838	0.0394491
LanA	FBgn0002526	-0.720703	0.0214069
CG6835	FBgn0030882	-0.720682	0.00490939
CG11856	FBgn0039302	-0.720568	0.0103282
CG14231	FBgn0031060	-0.720561	0.0103597
Su(var)3-9	FBgn0003600	-0.719748	0.00564933
dizzy	FBgn0021873	-0.719386	0.00565534
CG30159	FBgn0050159	-0.719207	0.0497693
0o11-Gapdh1	FBgn0001091	-0.718427	0.00547326
CG7611	FBgn0037094	-0.718247	0.0161163
Spt6	FBgn0028982	-0.717979	0.0119768
CG1531	FBgn0029985	-0.717782	0.00626266
CG7922	FBgn0038889	-0.717569	0.00490939
Klp10A	FBgn0030268	-0.717145	0.00948785
CG32267	FBgn0052267	-0.71566	0.0101935
CG11207	FBgn0030241	-0.715517	0.0171201
CG5841	FBgn0036558	-0.715428	0.00564933
cta	FBgn0000384	-0.715319	0.00764953
Rab10	FBgn0015789	-0.715311	0.00490939
RpII140	FBgn0003276	-0.715238	0.00928534
CG6946	FBgn0037954	-0.715176	0.00490939
CG12702	FBgn0031070	-0.713279	0.00491941
Top3beta	FBgn0026015	-0.712741	0.019668
CkIIbeta	FBgn0000259	-0.712596	0.0110517
CG1906	FBgn0039672	-0.7124	0.00547326
CG15877	FBgn0035337	-0.711542	0.0395789
klar	FBgn0001316	-0.711527	0.021937
BEAF-32	FBgn0015602	-0.711173	0.00712127
rg	FBgn0003244	-0.710207	0.00900889
CG32535	FBgn0053525	-0.709696	0.0108959
0o11-Gapdh1	FBgn0001091	-0.70923	0.00764953
Sdc	FBgn0010415	-0.709091	0.00875631
DNApol-delta	FBgn0012066	-0.708758	0.00527237
CG31453	FBgn0051453	-0.708194	0.0329792
gp210	FBgn0033039	-0.707511	0.00701536
CG30372	FBgn0050372	-0.707489	0.0084486
CG17383	FBgn0039350	-0.707381	0.00565534
CG2791	FBgn0037533	-0.707021	0.011045
CG6631	FBgn0039206	-0.706651	0.0104549
Hsc70-3	FBgn0001218	-0.706627	0.0238195
mor	FBgn0002783	-0.706443	0.0163903
wgn	FBgn0030941	-0.70632	0.0235439
CG15735	FBgn0030364	-0.706248	0.00682511
CG31749	FBgn0051749	-0.706001	0.00842833
CG11178	FBgn0030499	-0.705771	0.0127636
CG15610	FBgn0053455	-0.705687	0.0289368
mbt	FBgn0025743	-0.705072	0.0101627
charybde	FBgn0036165	-0.705071	0.00870358
CG6680	FBgn0036968	-0.704818	0.00668562
alpha-Cat	FBgn0010215	-0.704362	0.00615843
CG11875	FBgn0039301	-0.704211	0.00764953
CG6959	FBgn0037956	-0.70349	0.0060327
pfk	FBgn0035405	-0.703228	0.0184035
CG12004	FBgn0035236	-0.703227	0.010636
par-6	FBgn0026192	-0.702742	0.0145762
Eip55E	FBgn0000566	-0.702693	0.0104085
CG14411	FBgn0030582	-0.70262	0.00871466
csul	FBgn0015925	-0.700265	0.0285412
cdc2	FBgn0004106	-0.700196	0.0145875
CG14657	FBgn0037282	-0.700128	0.0141985
CG12252	FBgn0035026	-0.699849	0.00887811
toe	FBgn0036285	-0.699543	0.0185614
CG31258	FBgn0051258	-0.699192	0.0131473
jim	FBgn0027339	-0.698811	0.00547326
CG6479	FBgn0036710	-0.698664	0.00950816
chb	FBgn0021760	-0.698222	0.0256591
CG1911	FBgn0039680	-0.69806	0.00748347
r-l	FBgn0003257	-0.696579	0.0175592
CG33054	FBgn0053054	-0.696324	0.0140155
ci	FBgn0004859	-0.696249	0.00874845
CG9351	FBgn0024555	-0.696124	0.0332984
0o11-Gapdh1	FBgn0001091	-0.69611	0.00764953
CG8188	FBgn0030863	-0.695994	0.0277315
D12	FBgn0027490	-0.695857	0.0122893
Os-C	FBgn0010401	-0.695844	0.00564789
CG3227	FBgn0031434	-0.695525	0.00842331
CG6673	FBgn0035906	-0.695509	0.00940704
Pi3K68D	FBgn0015278	-0.695173	0.0228821
CG1900	FBgn0030391	-0.694196	0.0156215
CG9662	FBgn0031529	-0.694073	0.0123628
CG2158	FBgn0033264	-0.693551	0.00602943
CG32251	FBgn0052251	-0.693362	0.0156726
Rrp1	FBgn0004584	-0.693076	0.00720068
0o11-Gapdh1	FBgn0001091	-0.69203	0.00745663
CG8426	FBgn0033029	-0.691572	0.00773399
CG9906	FBgn0030755	-0.690646	0.0148819
ogre	FBgn0004646	-0.690079	0.00969318
tos	FBgn0015553	-0.689156	0.0203488
Thd1	FBgn0026869	-0.68892	0.00564789
BcDNA:GH07089	FBgn0027574	-0.688887	0.0116389
kay	FBgn0001297	-0.688227	0.00602943
Mkrn1	FBgn0029152	-0.688084	0.0265304
CG1354	FBgn0030151	-0.687847	0.0162444
Pp1-87B	FBgn0004103	-0.687773	0.0131473
abs	FBgn0015331	-0.687403	0.0149908
BEST:GH15083	FBgn0045823	-0.687311	0.0105378
EG:34F3.8	FBgn0025617	-0.687214	0.0156403
18w	FBgn0004364	-0.686863	0.00814833
Tom34	FBgn0010812	-0.686369	0.0100818
viaf1	FBgn0036237	-0.685992	0.00527237
gish	FBgn0011253	-0.685278	0.00764953
katanin-60	FBgn0040208	-0.684906	0.00752437
fbp	FBgn0032820	-0.683776	0.0220921
CG2097	FBgn0037371	-0.68328	0.0129195
CG32672	FBgn0052672	-0.682977	0.015694
Eno	FBgn0000579	-0.682289	0.0110247
Hexo1	FBgn0041630	-0.682002	0.0161517
crol	FBgn0020309	-0.681695	0.00545424
CG9487	FBgn0032073	-0.681558	0.0101671
Trap1	FBgn0026761	-0.681208	0.0165127
XNP	FBgn0039338	-0.6808	0.00693946
slmb	FBgn0023423	-0.680557	0.031801
CG6638	FBgn0035911	-0.680386	0.00926026
RpL3	FBgn0020910	-0.680024	0.0302553
CG15212	FBgn0040842	-0.679499	0.00545019
cora	FBgn0010434	-0.679434	0.0304996
CG17514	FBgn0039959	-0.678636	0.00567172
CG12048	FBgn0039675	-0.67847	0.00681753
sdk	FBgn0021764	-0.677104	0.0113772
miple2	FBgn0029002	-0.676589	0.0149047
S	FBgn0003310	-0.676558	0.0364976
CG32742	FBgn0028360	-0.676287	0.00712127
CG18177	FBgn0036039	-0.675345	0.0125471
woc	FBgn0010328	-0.675124	0.0175592
MESR6	FBgn0036846	-0.675048	0.00842833
Src64B	FBgn0003501	-0.674452	0.048031
CG9710	FBgn0021768	-0.674081	0.0407498
CG30496	FBgn0050496	-0.674035	0.0102354
ade2	FBgn0000052	-0.67394	0.00720523
CG16868	FBgn0034498	-0.673687	0.0160005
CG10103	FBgn0035715	-0.673127	0.00963368
Hmu	FBgn0015737	-0.672647	0.00545424
inx2	FBgn0027108	-0.672501	0.0267084
UbcD6	FBgn0004436	-0.672442	0.00951935
Taf6L	FBgn0037337	-0.672013	0.00994938
mth	FBgn0023000	-0.67188	0.00675715
Vha44	FBgn0020611	-0.670922	0.0136121
BcDNA:GH12174	FBgn0042085	-0.669794	0.0137577
CG31251	FBgn0051251	-0.668872	0.0277031
Pcl	FBgn0003044	-0.66818	0.0235245
BcDNA:GH03163	FBgn0027598	-0.668147	0.0238463
Amph	FBgn0027356	-0.667531	0.00870358
baz	FBgn0000163	-0.667159	0.0122802
CG13852	FBgn0038965	-0.666073	0.0125583
Tsp66E	FBgn0035936	-0.665914	0.0244194
CG2316	FBgn0039890	-0.665733	0.0165358
Gdh	FBgn0001098	-0.66498	0.0123858
EG:86E4.2	FBgn0023511	-0.664609	0.0415706
CG33214	FBgn0053214	-0.664044	0.00794274
CG31132	FBgn0051132	-0.663429	0.00900645
Rop	FBgn0004574	-0.66337	0.0120229
Pld	FBgn0033075	-0.66325	0.00582963
CG31492	FBgn0053546	-0.662955	0.0070702
RhoBTB	FBgn0036980	-0.662896	0.0183654
Dhh1	FBgn0011802	-0.662738	0.00564789
CG31710	FBgn0051710	-0.662541	0.00547326
Mcr	FBgn0020240	-0.662025	0.00949517
sd	FBgn0003345	-0.661665	0.00816718
CG7161	FBgn0035891	-0.661655	0.0138957
sty	FBgn0014388	-0.660599	0.0091126
Cont	FBgn0037240	-0.66047	0.0154181
CG32099	FBgn0052099	-0.660012	0.0109185
0o11-Gapdh1	FBgn0001091	-0.659662	0.00567172
d4	FBgn0033015	-0.659561	0.00564933
RpL23a	FBgn0026372	-0.659421	0.00660568
DNApol-epsilon	FBgn0020756	-0.659158	0.0165127
sec23	FBgn0037357	-0.658296	0.0334087
Vang	FBgn0015838	-0.657929	0.00802387
CG3552	FBgn0035999	-0.65789	0.00619595
CG12812	FBgn0037781	-0.657743	0.0130333
pll	FBgn0010441	-0.657683	0.0461008
CG11652	FBgn0036194	-0.656531	0.00512573
RpS6	FBgn0004922	-0.655608	0.0490956
UbcD2	FBgn0015320	-0.655358	0.0100361
CG16791	FBgn0038881	-0.655082	0.00660196
Taf2	FBgn0011836	-0.654936	0.00564763
CG6394	FBgn0030930	-0.654863	0.015195
CG17494	FBgn0040011	-0.654566	0.0120596
pon	FBgn0025739	-0.653713	0.0102382
Acox57D-p	FBgn0034628	-0.653506	0.0105378
CG3680	FBgn0037027	-0.653127	0.0368265
BcDNA:GH04962	FBgn0027588	-0.652609	0.0217843
CG14670	FBgn0037332	-0.652596	0.0122802
CG5281	FBgn0037902	-0.651225	0.0179605
qkr54B	FBgn0022987	-0.651205	0.0106916
CG1600	FBgn0033188	-0.650776	0.015365
CG3249	FBgn0029764	-0.650679	0.0156227
RpL3	FBgn0020910	-0.650056	0.0446475
CG9809	FBgn0037248	-0.649705	0.00664854
RpL15	FBgn0028697	-0.647879	0.0120114
csw	FBgn0000382	-0.647761	0.0244961
Aats-ala	FBgn0027094	-0.647149	0.00564789
0o11-Gapdh1	FBgn0001091	-0.64687	0.0129706
crp	FBgn0001994	-0.64648	0.00663022
CG30169	FBgn0050169	-0.646373	0.0131628
CG17036	FBgn0032449	-0.646366	0.0067339
hts	FBgn0004873	-0.645917	0.0105441
CG5028	FBgn0039358	-0.645915	0.0118789
CG17121	FBgn0039043	-0.645446	0.00564789
CG18030	FBgn0039778	-0.645099	0.0185201
CG12424	FBgn0033987	-0.644665	0.00584095
Cyp6v1	FBgn0031126	-0.644502	0.0118789
CG2944	FBgn0026238	-0.644374	0.00752437
lqf	FBgn0028582	-0.644292	0.0274911
wds	FBgn0040066	-0.644267	0.00745663
fdl	FBgn0045063	-0.64323	0.0362802
p120ctn	FBgn0015587	-0.641838	0.0129201
EG:115C2.6	FBgn0025635	-0.641567	0.0240304
CycG	FBgn0039858	-0.641345	0.0191316
Vha55	FBgn0005671	-0.641324	0.0189811
0o11-Gapdh1	FBgn0001091	-0.641124	0.0139985
CG10080	FBgn0034641	-0.640673	0.0153991
0o11-Gapdh1	FBgn0001091	-0.640554	0.0157608
vav	FBgn0040068	-0.640472	0.00770143
CG31363	FBgn0051363	-0.640272	0.0157616
alpha-Adaptin	FBgn0015567	-0.638875	0.00610789
CG7720	FBgn0038652	-0.638783	0.012163
CG11076	FBgn0039929	-0.638491	0.011991
Mbs	FBgn0005536	-0.63829	0.0239974
CG9025	FBgn0034542	-0.637188	0.0122802
CG4238	FBgn0031384	-0.637043	0.00567172
CG8400	FBgn0034068	-0.636813	0.00752437
l(1)dd4	FBgn0001612	-0.636441	0.00745663
CG10625	FBgn0035612	-0.635412	0.0369186
CG13350	FBgn0033890	-0.635139	0.00547326
CG32534	FBgn0052534	-0.635004	0.0464169
CG1472	FBgn0033460	-0.634909	0.00736327
CG31739	FBgn0051739	-0.633811	0.0182606
ss	FBgn0003513	-0.633237	0.0391927
CG7145	FBgn0037138	-0.632917	0.00796595
0o11-Gapdh1	FBgn0001091	-0.63255	0.00816718
sima	FBgn0015542	-0.632144	0.0442692
CG17337	FBgn0033035	-0.63145	0.0232503
CG17509	FBgn0033676	-0.631142	0.00759236
glec	FBgn0015229	-0.630625	0.0218965
BthD	FBgn0030501	-0.630174	0.0137409
AP-1gamma	FBgn0030089	-0.629792	0.0173205
Uba2	FBgn0029113	-0.629613	0.00870358
Pp2C1	FBgn0022768	-0.629122	0.0067339
jing	FBgn0041145	-0.628918	0.0464218
CG12452	FBgn0037029	-0.628873	0.00565914
mus209	FBgn0005655	-0.628235	0.0284205
RacGAP50C	FBgn0033881	-0.627809	0.00552489
Ack	FBgn0028484	-0.627572	0.00720036
CG7047	FBgn0035103	-0.627136	0.0100818
BG:DS00004.11	FBgn0026567	-0.626619	0.00550457
Ucp4B	FBgn0031758	-0.62644	0.0445581
crb	FBgn0000368	-0.626387	0.00764953
Arc92	FBgn0038760	-0.625982	0.0257449
Jheh1	FBgn0010053	-0.625456	0.0191627
BEST:LD13441	FBgn0028953	-0.62515	0.0362802
CG14442	FBgn0029893	-0.62472	0.0086604
CG7192	FBgn0030894	-0.624711	0.00743489
CG2980	FBgn0034939	-0.624656	0.0189051
ebi	FBgn0023444	-0.624014	0.00972651
Pen	FBgn0011823	-0.62331	0.0371746
CG32797	FBgn0052797	-0.622254	0.0334087
CG8289	FBgn0030854	-0.622188	0.0060327
fat2	FBgn0036930	-0.622052	0.00562014
guf	FBgn0014184	-0.621797	0.0154806
mask	FBgn0043884	-0.621395	0.00547326
CG7288	FBgn0030969	-0.620279	0.0137409
dre4	FBgn0002183	-0.620233	0.0191627
CG8104	FBgn0036059	-0.620207	0.010193
CG30467	FBgn0050467	-0.619598	0.0126096
Spn5	FBgn0028984	-0.61958	0.0188385
BcDNA:LD22117	FBgn0001206	-0.618967	0.0143542
CG12130	FBgn0033466	-0.618838	0.0418957
Karybeta3	FBgn0011341	-0.618627	0.0106502
CG11307	FBgn0037106	-0.618345	0.0137719
CG5018	FBgn0036578	-0.618273	0.00815359
dnk	FBgn0022338	-0.617391	0.0191627
CG40129	FBgn0004833	-0.616888	0.010193
CG3328	FBgn0034985	-0.616677	0.00781435
CG18259	FBgn0030956	-0.616536	0.0145441
Rhp	FBgn0026374	-0.616451	0.00766966
CG7441	FBgn0036763	-0.616002	0.00567172
X11L	FBgn0026313	-0.615995	0.0103063
EG:196F3.2	FBgn0025394	-0.615928	0.0261056
CG31301	FBgn0051301	-0.615921	0.0367709
lin19	FBgn0015509	-0.615366	0.0106347
CG7453	FBgn0030991	-0.615333	0.0076963
CG9135	FBgn0031769	-0.614894	0.0185614
EG:115C2.8	FBgn0025634	-0.614888	0.00846638
spag	FBgn0015544	-0.614665	0.0247228
CG17361	FBgn0036395	-0.61432	0.0126913
tub	FBgn0003882	-0.613931	0.0123467
Atu	FBgn0019637	-0.613719	0.0118776
egl	FBgn0000562	-0.613202	0.00681753
CG17598	FBgn0031194	-0.613067	0.0208744
CG17271	FBgn0038829	-0.61296	0.0240195
Rgl	FBgn0026376	-0.611731	0.00759236
CG2875	FBgn0029672	-0.611476	0.0345944
BcDNA:LD23371	FBgn0027504	-0.611247	0.00712127
CG7739	FBgn0036509	-0.611231	0.0359443
CG31716	FBgn0051716	-0.610594	0.0189051
CG32067	FBgn0010762	-0.610523	0.00564789
CG4845	FBgn0038764	-0.609395	0.00919752
Paip2	FBgn0038100	-0.609366	0.0119024
CG15860	FBgn0060296	-0.6093	0.0103575
Sh3beta	FBgn0035772	-0.609281	0.0233158
Sox14	FBgn0005612	-0.608968	0.0310281
CG3363	FBgn0034987	-0.608941	0.00764953
CG2034	FBgn0015359	-0.60847	0.00803919
Rbf2	FBgn0038390	-0.608436	0.0461625
CG4233	FBgn0001125	-0.607639	0.00850767
zip	FBgn0005634	-0.607597	0.0075712
CG6227	FBgn0030631	-0.606915	0.047168
NTPase	FBgn0024947	-0.606893	0.0360213
da	FBgn0000413	-0.606448	0.0113772
CG6673	FBgn0035906	-0.606436	0.00958537
CG7263	FBgn0031392	-0.606391	0.00945337
CG9915	FBgn0030738	-0.606088	0.0121547
mod	FBgn0002780	-0.605872	0.0110247
l(2)08717	FBgn0010651	-0.605321	0.00712127
Galpha49B	FBgn0004435	-0.605247	0.0285412
CG5446	FBgn0032429	-0.605177	0.0199814
CG11451	FBgn0037025	-0.604741	0.00702214
brm	FBgn0000212	-0.604196	0.0246682
CG9821	FBgn0037636	-0.603891	0.0104549
CG6896	FBgn0036801	-0.603418	0.015177
CG8494	FBgn0033916	-0.603239	0.00615843
Wnt2	FBgn0004360	-0.603228	0.0155214
alphaTub84B	FBgn0003884	-0.603192	0.0280437
Thiolase	FBgn0025352	-0.603068	0.0217122
hh	FBgn0004644	-0.602524	0.0084486
lgs	FBgn0039907	-0.601708	0.0130333
Mi-2	FBgn0013591	-0.601597	0.00675312
CG3403	FBgn0033094	-0.601406	0.0118419
CG7611	FBgn0037094	-0.600879	0.0190038
Nop60B	FBgn0023184	-0.600795	0.048034
Fpps	FBgn0025373	-0.600348	0.00858974
fwd	FBgn0004373	-0.59979	0.040097
CG7282	FBgn0030967	-0.599084	0.00623895
CG9723	FBgn0030768	-0.597607	0.00712127
CG6812	FBgn0036843	-0.597463	0.0298746
Cdc42	FBgn0010341	-0.597201	0.0213518
cav	FBgn0026257	-0.597056	0.0464218
CG14971	FBgn0035449	-0.596788	0.00564933
Ranbp16	FBgn0053180	-0.596437	0.0188156
CG10889	FBgn0038769	-0.596238	0.00773974
CG1869	FBgn0035398	-0.595839	0.00766185
CG8632	FBgn0033762	-0.595308	0.0186921
CG17919	FBgn0037433	-0.595147	0.045223
CG32629	FBgn0052629	-0.594651	0.00681162
CG9149	FBgn0035203	-0.594211	0.0125471
CG8064	FBgn0038597	-0.594016	0.014105
CG33145	FBgn0053145	-0.593772	0.0243862
BcDNA:LD23876	FBgn0027503	-0.593725	0.0127229
CG11188	FBgn0031851	-0.593013	0.0136121
CG1826	FBgn0030228	-0.592729	0.00681162
ade3	FBgn0000053	-0.592707	0.00843678
CG8031	FBgn0038110	-0.592634	0.01284
capu	FBgn0000256	-0.592023	0.0138458
Myb	FBgn0002914	-0.591766	0.0061546
CG1677	FBgn0029941	-0.591721	0.00615843
CG5728	FBgn0039182	-0.59155	0.00628808
CG13604	FBgn0039137	-0.591496	0.0137643
CG9576	FBgn0031091	-0.591218	0.00602943
CG17233	FBgn0036958	-0.59103	0.0154806
CG11055	FBgn0034491	-0.59079	0.0229155
BcDNA:LD09009	FBgn0027889	-0.590713	0.00940704
CG8478	FBgn0037746	-0.589763	0.00626266
CG9104	FBgn0030800	-0.589437	0.00752437
bl	FBgn0015907	-0.589086	0.0110172
CG7987	FBgn0038244	-0.589048	0.0111048
CG1550	FBgn0033225	-0.588937	0.0153359
CG5390	FBgn0032213	-0.588574	0.00660196
Indy	FBgn0036816	-0.588505	0.0371263
CG10695	FBgn0029878	-0.587811	0.0416287
CG32783	FBgn0052783	-0.587723	0.0230287
l(2)gl	FBgn0002121	-0.587648	0.0191316
CG9924	FBgn0038192	-0.587571	0.00591592
Ald	FBgn0000064	-0.587508	0.0190647
CG32176	FBgn0052176	-0.587316	0.047168
CG9062	FBgn0033607	-0.586904	0.0190657
CG14561	FBgn0037149	-0.586624	0.0169037
CG14207	FBgn0031037	-0.586464	0.0113772
Su(dx)	FBgn0003557	-0.586067	0.0390979
CG16742	FBgn0034529	-0.585937	0.0106401
ome	FBgn0002997	-0.585866	0.0175592
CG32137	FBgn0052137	-0.585257	0.00630515

## Sheet: ash2-112411 upregulated 1.5x
Name	FBgn	ash2112411 log2ratio	adj.P.Val
CG7014	FBgn0038277	3.50763	0.00491941
Tsf1	FBgn0022355	3.50566	0.00490939
CG15784	FBgn0029766	3.21575	0.0135741
CG40295	FBgn0058295	3.00921	0.00790348
CG31876	FBgn0051876	2.90271	0.00975072
CG32069	FBgn0052069	2.88393	0.0122601
CG32207	FBgn0052207	2.6622	0.0110194
CG30219	FBgn0050219	2.6321	0.01284
CG32625	FBgn0052625	2.61434	0.00490939
CG15398	FBgn0031446	2.57012	0.00562109
robl	FBgn0024196	2.54316	0.00490939
CG5866	FBgn0038508	2.51217	0.00490939
CG18294	FBgn0036873	2.47741	0.00815359
GstD9	FBgn0038020	2.43619	0.0095653
MtnA	FBgn0002868	2.42909	0.00490939
CG40278	FBgn0040007	2.42096	0.00767126
CG32854	FBgn0044511	2.40966	0.00490939
CG8193	FBgn0033367	2.40961	0.00490939
CG15888	FBgn0038131	2.37901	0.0141985
CG11852	FBgn0039297	2.33139	0.0106901
CG40420	FBgn0058420	2.32973	0.00490939
CG6610	FBgn0035675	2.30997	0.00530812
Ssb-c31a	FBgn0015299	2.26263	0.00490939
CG5174	FBgn0034345	2.1994	0.0176816
CG32175	FBgn0052175	2.18526	0.0307728
CG17530	FBgn0063494	2.18071	0.00490939
CG2555	FBgn0030398	2.17794	0.00490939
CG10104	FBgn0033933	2.16833	0.00818423
CG30412	FBgn0050412	2.14002	0.0110247
CG14483	FBgn0034248	2.10416	0.00752437
CG31146	FBgn0051146	2.06101	0.0123467
CG8369	FBgn0040532	2.03376	0.00564933
CG4511	FBgn0037843	2.03075	0.0336574
CG14270	FBgn0029665	1.99862	0.00490939
CG9231	FBgn0036887	1.98977	0.00502244
CG30438	FBgn0050438	1.95163	0.00490939
CG31601	FBgn0051601	1.91573	0.0191259
CG10126	FBgn0038088	1.91478	0.011358
CG40077	FBgn0063919	1.88532	0.0219419
CG5189	FBgn0034350	1.86188	0.0118419
CG14394	FBgn0038079	1.85803	0.010281
CG13067	FBgn0036589	1.85433	0.0119727
CG10962	FBgn0030073	1.83822	0.0137276
CG14774	FBgn0040893	1.82172	0.00490939
EG:152A3.7	FBgn0025839	1.81452	0.0161453
BcDNA:GH05536	FBgn0027586	1.7729	0.00564933
CG40329	FBgn0058329	1.76405	0.0114372
CG14104	FBgn0040786	1.76377	0.00617712
CG4288	FBgn0038799	1.76268	0.00490939
mira	FBgn0021776	1.75847	0.00490939
CG30173	FBgn0061198	1.75676	0.00564933
CG1304	FBgn0031141	1.7567	0.00490939
CG12400	FBgn0031505	1.74925	0.00490939
CG31922	FBgn0051922	1.74288	0.00545424
CG8538	FBgn0038223	1.74193	0.00602943
Tm1	FBgn0003721	1.74179	0.00567172
na	FBgn0002917	1.73411	0.0189051
CG4866	FBgn0034232	1.72307	0.00490939
CG10581	FBgn0037046	1.7115	0.00526849
CG14935	FBgn0032382	1.70731	0.00567172
CG31436	FBgn0051436	1.7046	0.0142004
CG10237	FBgn0032783	1.7003	0.00850306
skpA	FBgn0025637	1.6892	0.00745663
ran-like	FBgn0036497	1.68895	0.00875631
CG13277	FBgn0032599	1.68468	0.00584095
CG32230	FBgn0052230	1.67586	0.0067339
mRpL21	FBgn0036853	1.67421	0.00875631
CG15361	FBgn0040717	1.66791	0.0161163
CG5397	FBgn0031327	1.65705	0.00652783
CG15820	FBgn0035312	1.65056	0.00940704
CG33002	FBgn0053002	1.6413	0.00564789
agt	FBgn0024912	1.63015	0.0060327
Obp58b	FBgn0034768	1.6194	0.00490939
CG33096	FBgn0053096	1.61717	0.00569053
Dhfr	FBgn0004087	1.61601	0.010296
CG18249	FBgn0037553	1.60942	0.00712127
CG2056	FBgn0030051	1.6066	0.0188156
CG15353	FBgn0040718	1.60548	0.0292896
CG4386	FBgn0034661	1.60135	0.00490939
CG5122	FBgn0032471	1.59766	0.0130333
CG5360	FBgn0034873	1.59004	0.016195
CG14479	FBgn0034228	1.5781	0.00490939
CG4673	FBgn0039348	1.57625	0.00545424
CG12868	FBgn0033945	1.55707	0.00490939
CG1288	FBgn0037484	1.54806	0.0127636
CG11898	FBgn0039645	1.54607	0.0193596
CG32101	FBgn0036290	1.54598	0.00660196
CG9034	FBgn0040931	1.54557	0.00490939
CLIP-190	FBgn0020503	1.52911	0.00660196
Femcoat	FBgn0041252	1.52274	0.0275172
BG:DS07295.5	FBgn0028860	1.51388	0.00491941
CG40228	FBgn0063670	1.51311	0.00490939
CG9836	FBgn0037637	1.51004	0.0118419
Or59a	FBgn0026384	1.50867	0.0149943
Or46a	FBgn0026388	1.50512	0.00720068
CG18530	FBgn0042207	1.50322	0.00490939
CG6574	FBgn0037846	1.50079	0.0226439
RpS17	FBgn0005533	1.49772	0.00562014
CG9617	FBgn0037568	1.49551	0.00490939
pum	FBgn0003165	1.49542	0.0097811
Vha36	FBgn0022097	1.49522	0.013344
CG13843	FBgn0038993	1.49093	0.00491941
mRpS14	FBgn0044030	1.48817	0.0114572
Tehao	FBgn0026760	1.4839	0.0152381
Takr99D	FBgn0004622	1.47986	0.010193
CG3566	FBgn0029854	1.4695	0.0052023
hig	FBgn0010114	1.46521	0.0365625
CG15863	FBgn0033467	1.46489	0.00567172
CG2277	FBgn0035204	1.45882	0.00491941
Gs2	FBgn0001145	1.44946	0.0116027
CG40216	FBgn0058216	1.43636	0.00490939
CG9804	FBgn0037251	1.43386	0.0162
CG7168	FBgn0038586	1.4185	0.00559523
CG14825	FBgn0035741	1.41432	0.0119768
Tbh	FBgn0010329	1.39335	0.0059699
CG14321	FBgn0038540	1.39015	0.0122662
CG9328	FBgn0032886	1.38938	0.0139985
CG9650	FBgn0029939	1.38694	0.0209125
sisA	FBgn0003411	1.38549	0.00902448
EG:171E4.4	FBgn0023530	1.38204	0.00602943
CG31330	FBgn0051330	1.38147	0.00550457
Mlc2	FBgn0002773	1.37799	0.00564789
BG:DS02740.9	FBgn0028894	1.37434	0.0121547
EG:63B12.12	FBgn0026088	1.36988	0.00490939
CG13623	FBgn0039205	1.36345	0.00490939
CG30053	FBgn0050053	1.35892	0.00490939
CG13157	FBgn0033732	1.3547	0.0226256
tko	FBgn0003714	1.34346	0.00490939
BEST:LD29214	FBgn0026573	1.34316	0.0167114
Ugt86Di	FBgn0040251	1.33906	0.00567172
CG5162	FBgn0030828	1.3353	0.00850306
BG:DS01068.5	FBgn0028915	1.3317	0.0150938
CG9336	FBgn0032897	1.32709	0.00525772
CG11137	FBgn0037199	1.32617	0.0149908
Edg91	FBgn0004554	1.32181	0.00490939
CG8415	FBgn0033912	1.319	0.0213754
CG17996	FBgn0032595	1.3182	0.00712127
CG18522	FBgn0038347	1.31608	0.00490939
CG2056	FBgn0030051	1.31128	0.0100818
mRpS24	FBgn0039159	1.30669	0.00903198
CG10950	FBgn0034205	1.30282	0.0137874
CG11313	FBgn0039798	1.29973	0.0076963
CG14903	FBgn0038446	1.29572	0.00566891
CG7188	FBgn0035871	1.29506	0.0086212
CG1942	FBgn0033215	1.29274	0.00949243
CG40115	FBgn0058115	1.28997	0.0097811
CG1342	FBgn0039795	1.28525	0.00490939
tsl	FBgn0003867	1.28125	0.0110247
CG15032	FBgn0030626	1.27395	0.00962405
Nipped-B	FBgn0026401	1.27078	0.00490939
CG32633	FBgn0052633	1.26655	0.00490939
CG31715	FBgn0051715	1.26367	0.00540464
CG30343	FBgn0050343	1.26298	0.00660196
CG13018	FBgn0040751	1.25861	0.00660196
CG10337	FBgn0032805	1.25827	0.0110247
CG5037	FBgn0032222	1.25762	0.0333053
toy	FBgn0019650	1.25739	0.0322147
CG17527	FBgn0063495	1.25645	0.0158359
CG30196	FBgn0050196	1.25503	0.0304551
CG9372	FBgn0036891	1.25398	0.0170267
CG7941	FBgn0036108	1.24693	0.00490939
CG7671	FBgn0038609	1.2463	0.0105384
CG5156	FBgn0031326	1.24224	0.0296064
JhI-26	FBgn0028424	1.23938	0.014105
CG13663	FBgn0039291	1.23575	0.00490939
CG7630	FBgn0040793	1.23307	0.019133
CG9350	FBgn0034576	1.23243	0.00490939
RpL46	FBgn0023170	1.23144	0.00547326
TpnC41C	FBgn0013348	1.23141	0.00942638
Abl	FBgn0000017	1.23087	0.00530812
CG13636	FBgn0039232	1.22985	0.0206174
Pdsw	FBgn0021967	1.22386	0.00491941
CG33156	FBgn0053156	1.22301	0.0208896
CG1939	FBgn0037469	1.22099	0.00681753
CG12481	FBgn0030542	1.21435	0.00759765
CG32409	FBgn0052409	1.20572	0.00962405
CG8511	FBgn0033730	1.20456	0.011045
oho23B	FBgn0015521	1.2021	0.0075712
CG5224	FBgn0034354	1.20202	0.0337872
RpS18	FBgn0010411	1.19449	0.00545424
CG10092	FBgn0037526	1.19365	0.00681162
CG2750	FBgn0030376	1.18955	0.0122662
CG8515	FBgn0033731	1.18892	0.0191215
CG7770	FBgn0036918	1.18881	0.00491941
CG14731	FBgn0037964	1.18237	0.00815359
CG17531	FBgn0063493	1.17347	0.00815359
Prx6005	FBgn0031479	1.17072	0.00656968
BcDNA:GH11110	FBgn0027548	1.17031	0.0112982
Cpn	FBgn0010218	1.16822	0.00564933
Tim9a	FBgn0030480	1.16736	0.0138601
EG:BACH7M4.1	FBgn0040387	1.16664	0.0400459
CG32448	FBgn0052448	1.16662	0.0128664
CG4186	FBgn0040634	1.16251	0.00994938
Trap36	FBgn0035754	1.16219	0.00567172
CG40260	FBgn0058260	1.15998	0.00490939
CG14482	FBgn0034245	1.15592	0.0263608
CG32856	FBgn0052856	1.15498	0.00491941
unc-13	FBgn0025726	1.15342	0.0183714
CG13434	FBgn0034523	1.15163	0.00547326
CG2909	FBgn0030189	1.15048	0.00490939
CG5338	FBgn0039129	1.13887	0.00564933
CG8386	FBgn0034061	1.13791	0.00983666
CG32582	FBgn0052582	1.1338	0.00490939
CG7646	FBgn0036926	1.13359	0.00502244
CG18643	FBgn0037898	1.12724	0.00490939
NP15.6	FBgn0027785	1.12685	0.00712127
RN-tre	FBgn0020620	1.1256	0.0174003
Ac78C	FBgn0024150	1.12067	0.00502244
CG5548	FBgn0030605	1.11992	0.00547326
Vm34Ca	FBgn0003983	1.11902	0.00490939
CG17681	FBgn0032668	1.11823	0.0290626
CG33120	FBgn0053120	1.11254	0.0067637
Arf84F	FBgn0004908	1.10811	0.0105083
CG6426	FBgn0034162	1.10583	0.00490939
Act57B	FBgn0000044	1.10303	0.0138458
Rep2	FBgn0028408	1.10278	0.0226659
l(3)01239	FBgn0010741	1.10181	0.0176157
CG14572	FBgn0037128	1.10087	0.0106648
CG1213	FBgn0037387	1.10054	0.0157677
CG13014	FBgn0030759	1.10013	0.0271058
CG40169	FBgn0058169	1.09709	0.011714
CG14210	FBgn0031040	1.0964	0.00547326
CG4046	FBgn0034743	1.0935	0.0485401
CG9922	FBgn0038196	1.09023	0.00681753
Tsp42El	FBgn0033134	1.08968	0.00491941
CG18856	FBgn0052500	1.08933	0.00490939
CG40077	FBgn0063919	1.0892	0.00687266
CG15062	FBgn0053542	1.08504	0.0175508
CG6353	FBgn0038893	1.08452	0.0303993
CG18223	FBgn0036832	1.08114	0.011766
CG11015	FBgn0031830	1.07923	0.00844031
CG7911	FBgn0039735	1.07693	0.0105568
CG1143	FBgn0035359	1.07547	0.00918332
Rpb10	FBgn0039218	1.06909	0.0129051
312	FBgn0029514	1.06831	0.00584095
mRpL22	FBgn0030786	1.06779	0.00712127
CG30154	FBgn0050154	1.06412	0.0052023
CG31477	FBgn0051477	1.05784	0.0300747
CG8271	FBgn0033657	1.05675	0.0382187
CG31950	FBgn0051950	1.0517	0.0253819
CG5961	FBgn0038056	1.0501	0.00564763
CG11345	FBgn0035546	1.04826	0.00564933
mirr	FBgn0014343	1.0445	0.0105006
CG13589	FBgn0035011	1.04417	0.0146657
CG14898	FBgn0038437	1.04155	0.00490939
CG15525	FBgn0039732	1.04002	0.00759236
RpL11	FBgn0013325	1.03877	0.0248597
CG6921	FBgn0038985	1.03648	0.0325763
CG5103	FBgn0036784	1.03527	0.00490939
EG:34F3.10	FBgn0026874	1.03302	0.0252848
CG31704	FBgn0051704	1.03248	0.0274057
fu12	FBgn0026718	1.03233	0.00550457
Lcp65Ae	FBgn0020640	1.03191	0.0154806
Obp56a	FBgn0034468	1.02954	0.00490939
CG10466	FBgn0032822	1.02751	0.00720068
Sod	FBgn0003462	1.02748	0.00815359
mRpL54	FBgn0034579	1.02664	0.00490939
CG7201	FBgn0035865	1.02466	0.00491941
CG7637	FBgn0033548	1.02142	0.0197548
CG13691	FBgn0031255	1.02028	0.011358
CG9667	FBgn0037550	1.01815	0.0175604
Rab3	FBgn0005586	1.01775	0.00603339
RpL17A	FBgn0010078	1.01434	0.00790565
CG8520	FBgn0033734	1.01381	0.0110108
CG32174	FBgn0052174	1.01208	0.0244697
CG4115	FBgn0038017	1.01172	0.00644846
RpII18	FBgn0003275	1.01148	0.00490939
CG32023	FBgn0052023	1.01053	0.0149908
GABA-B-R2	FBgn0027575	1.00814	0.00490939
CG13044	FBgn0036599	1.0076	0.0267406
CG16817	FBgn0037728	1.00587	0.0105378
CG40177	FBgn0058177	1.00387	0.0351697
alpha-Est8	FBgn0015576	1.00137	0.00985883
CG11279	FBgn0036342	1.00005	0.00610789
l(2)06225	FBgn0010612	0.998391	0.0262117
GstE1	FBgn0034335	0.997685	0.0315478
CG14125	FBgn0036232	0.996639	0.00490939
CG1572	FBgn0030309	0.995225	0.0100995
CG13226	FBgn0033594	0.994705	0.0377494
BG:DS01219.1	FBgn0028528	0.99449	0.0052023
CG18538	FBgn0034324	0.994141	0.0113438
CG9790	FBgn0037613	0.99285	0.00550605
Idgf2	FBgn0020415	0.989656	0.0348137
CG4805	FBgn0030795	0.985633	0.00773399
CG40164	FBgn0058164	0.985452	0.00562109
CG11370	FBgn0037181	0.984236	0.0196696
Myo28B1	FBgn0040299	0.983317	0.00682746
BcDNA:GH08902	FBgn0043783	0.981217	0.00764216
CoVa	FBgn0019624	0.978896	0.0060327
CG32637	FBgn0052637	0.978716	0.015694
CG11788	FBgn0034495	0.977503	0.0060327
CG18155	FBgn0029945	0.977307	0.0159165
CG11909	FBgn0039330	0.976933	0.00490939
RpS4	FBgn0011284	0.975234	0.0464218
BcDNA:LD37196	FBgn0040494	0.974733	0.00731964
Con	FBgn0005775	0.972315	0.00490939
CG10035	FBgn0038028	0.972211	0.00513336
CG7341	FBgn0036777	0.972176	0.00814833
CG4858	FBgn0037011	0.971125	0.0112753
CG8008	FBgn0033387	0.970584	0.00684081
CG8927	FBgn0038405	0.970079	0.0086075
Cyp12e1	FBgn0037817	0.963795	0.0141433
CG18428	FBgn0039149	0.963558	0.00559523
CG32677	FBgn0052677	0.963206	0.0440417
Mp20	FBgn0002789	0.962842	0.0411224
fau	FBgn0020439	0.962047	0.0242462
CG13966	FBgn0032838	0.961767	0.012754
Gasp	FBgn0026077	0.957011	0.0240893
CG10320	FBgn0034645	0.955159	0.0265304
CG7006	FBgn0039233	0.953187	0.0446441
CG14693	FBgn0037837	0.950382	0.0275821
CG31184	FBgn0051184	0.94986	0.0218779
CG4279	FBgn0034600	0.94757	0.00490939
CG31955	FBgn0051955	0.946634	0.0186418
CG7211	FBgn0031941	0.944453	0.0154181
CG10861	FBgn0036255	0.942114	0.0052023
CG4592	FBgn0032162	0.941543	0.0104085
GstD6	FBgn0010042	0.939686	0.0187128
CG9413	FBgn0030574	0.937803	0.0188156
CG10738	FBgn0036368	0.93766	0.0185201
CG7194	FBgn0035868	0.936954	0.0186369
CG10732	FBgn0036365	0.935444	0.00983666
CG2846	FBgn0014930	0.931273	0.00950816
CG12175	FBgn0030502	0.93046	0.0358733
CG30105	FBgn0050105	0.92955	0.00764953
Eip93F	FBgn0013948	0.92905	0.00970762
CG32407	FBgn0052407	0.926087	0.011045
CG5537	FBgn0035639	0.925885	0.0363774
EG:9D2.4	FBgn0025378	0.924782	0.0469457
CG13914	FBgn0035209	0.924755	0.0110226
CG10674	FBgn0035592	0.923875	0.0229393
cyp33	FBgn0028382	0.922033	0.00564789
CG5382	FBgn0038950	0.920656	0.0270549
CG10418	FBgn0036277	0.919483	0.00656968
CG11318	FBgn0039818	0.912147	0.00547326
Hr4	FBgn0023546	0.912062	0.0233052
CG14701	FBgn0037883	0.910796	0.00712127
CG30334	FBgn0050334	0.907094	0.00826086
CG6763	FBgn0039069	0.906984	0.0191189
CG6497	FBgn0036704	0.906759	0.00850306
CG17262	FBgn0031499	0.906421	0.0331404
CG31806	FBgn0051806	0.905445	0.0141433
Cp36	FBgn0000359	0.903839	0.0198624
Frq	FBgn0004120	0.902807	0.029984
CG32206	FBgn0052206	0.901195	0.0187128
CG7603	FBgn0036726	0.900594	0.00950816
glob1	FBgn0027657	0.899532	0.00984186
CG8204	FBgn0034033	0.899488	0.00564933
mRpL11	FBgn0038234	0.898477	0.0136575
CG2185	FBgn0037358	0.897192	0.0235505
CG15536	FBgn0039766	0.897078	0.00882338
Las	FBgn0029158	0.896471	0.0191627
CG14894	FBgn0038428	0.896137	0.00491941
trol	FBgn0001402	0.896087	0.00652783
CG5043	FBgn0032636	0.895227	0.0429439
CG12775	FBgn0032987	0.893665	0.00534551
CG12379	FBgn0030676	0.892153	0.00788917
RpS9	FBgn0010408	0.891986	0.00912143
Syx8	FBgn0036643	0.890105	0.0174852
CG31188	FBgn0042182	0.888535	0.0295143
CG31551	FBgn0051551	0.887183	0.0125471
CG13339	FBgn0033871	0.887179	0.009313
CG13482	FBgn0036419	0.88595	0.016694
CG14750	FBgn0022027	0.885402	0.0409165
CG11825	FBgn0033519	0.884184	0.0134902
CG5819	FBgn0034717	0.883317	0.00653309
Rpb4	FBgn0053520	0.883208	0.0230631
CG4769	FBgn0035600	0.883141	0.00983383
BG:DS00180.7	FBgn0028543	0.88287	0.0401833
CG17570	FBgn0032948	0.879795	0.00564789
CG40127	FBgn0058127	0.879625	0.0100006
CG15366	FBgn0030080	0.878565	0.0161708
CG6764	FBgn0037899	0.877612	0.00871466
SmB	FBgn0010083	0.876039	0.00525772
CG8857	FBgn0033699	0.875517	0.00994938
inx7	FBgn0027106	0.873837	0.0158359
CG9338	FBgn0032899	0.87352	0.0337557
mRpS26	FBgn0036774	0.872949	0.0158359
CG31990	FBgn0032240	0.872742	0.00752437
CG8925	FBgn0038404	0.871584	0.0184035
dynactin-subunit-p25	FBgn0040228	0.870897	0.0274911
CG6171	FBgn0026737	0.870211	0.0165887
CG6723	FBgn0037895	0.86973	0.00761101
CG14095	FBgn0036870	0.866873	0.00903323
CG18767	FBgn0042112	0.863892	0.0314692
sun	FBgn0014391	0.863428	0.00685321
CG1504	FBgn0031100	0.862863	0.00490939
CG3887	FBgn0031670	0.86233	0.00491941
CG13220	FBgn0033608	0.862183	0.00712127
CG32850	FBgn0052850	0.859061	0.0126959
Rh7	FBgn0036260	0.856861	0.00490939
CG12918	FBgn0033477	0.856704	0.0109456
TyrR	FBgn0004514	0.856517	0.0311021
CG10075	FBgn0035722	0.855229	0.0334054
BcDNA:GH08420	FBgn0027563	0.854904	0.0140155
CG9095	FBgn0030617	0.854479	0.0184998
Cyp311a1	FBgn0030367	0.85255	0.00681753
trol	FBgn0001402	0.851077	0.0110226
BG:DS05899.3	FBgn0028876	0.848651	0.00943478
CG14149	FBgn0036105	0.848503	0.00712127
regucalcin	FBgn0030362	0.846183	0.00994938
CG17681	FBgn0032668	0.845538	0.00788474
CG11630	FBgn0032964	0.845163	0.00490939
CG10428	FBgn0032724	0.844932	0.00661594
dmrt93B	FBgn0038851	0.84446	0.012635
CG8979	FBgn0033669	0.843758	0.0255904
CG10969	FBgn0036310	0.84278	0.00840807
sop	FBgn0004867	0.842727	0.0157616
mRpL22-24	FBgn0037892	0.841884	0.00701536
CG3153	FBgn0038198	0.841561	0.00971837
CG8620	FBgn0040837	0.839997	0.0106391
CG18600	FBgn0038601	0.839953	0.00800824
CG6272	FBgn0036126	0.838396	0.00569053
pip	FBgn0003089	0.838228	0.0237624
CG18619	FBgn0032202	0.837779	0.0394343
CG14843	FBgn0038230	0.836172	0.0494267
CG17904	FBgn0032597	0.835263	0.0075712
CG31391	FBgn0051391	0.835124	0.0283777
CG8004	FBgn0036920	0.834466	0.0157616
CG11350	FBgn0035552	0.832055	0.00816541
CG4827	FBgn0034225	0.830865	0.0300325
EG:52C10.2	FBgn0028743	0.830816	0.00623895
Karl	FBgn0030334	0.829393	0.0201986
CG30499	FBgn0050499	0.827873	0.0358264
rho	FBgn0004635	0.827847	0.0209969
CG14508	FBgn0039651	0.827767	0.00712127
CG11975	FBgn0037648	0.826066	0.0102683
CG5056	FBgn0032231	0.825885	0.00712127
Idgf1	FBgn0020416	0.825492	0.0189051
CG33066	FBgn0027358	0.825102	0.016998
BEST:CK00246	FBgn0025712	0.823468	0.00667227
CG9422	FBgn0033092	0.823292	0.00584095
CG9766	FBgn0037229	0.823235	0.0137643
CG6296	FBgn0039470	0.819216	0.0140822
CG31873	FBgn0032206	0.817733	0.0124908
hep	FBgn0010303	0.816425	0.0290025
CG9267	FBgn0032524	0.815852	0.0172331
RpP1	FBgn0003274	0.813456	0.0189051
CG12605	FBgn0035481	0.813225	0.0338478
CG11597	FBgn0036212	0.812692	0.00850306
glob1	FBgn0027657	0.812596	0.0398453
CG10460	FBgn0034443	0.811926	0.0223057
mRpL14	FBgn0040389	0.811371	0.00547326
CG6432	FBgn0039184	0.810249	0.0209125
CG9862	FBgn0034646	0.808915	0.00994938
CG8219	FBgn0035693	0.808862	0.0356313
CG3448	FBgn0035996	0.807008	0.0202663
CG10916	FBgn0034312	0.806903	0.0209467
CG15362	FBgn0031378	0.806887	0.00663022
EG:BACR7A4.8	FBgn0040337	0.806662	0.0200973
RpL8	FBgn0024939	0.806592	0.00490939
Or85a	FBgn0037576	0.806429	0.0222072
PGRP-SA	FBgn0030310	0.8051	0.0136454
CG32479	FBgn0052479	0.805063	0.0105378
CG18013	FBgn0031599	0.804356	0.00490939
CG6691	FBgn0032971	0.804008	0.00871466
CG18358	FBgn0030782	0.803781	0.00766966
EG:131F2.3	FBgn0026090	0.80295	0.00752437
Lcp2	FBgn0002533	0.800632	0.0157791
CG30283	FBgn0050283	0.799867	0.0139072
CG8918	FBgn0030823	0.798332	0.0369738
CG7298	FBgn0036948	0.797983	0.0230287
CG4095	FBgn0029890	0.797569	0.0485401
Sras	FBgn0029121	0.797289	0.0138381
nmdyn-D6	FBgn0030573	0.795451	0.0177224
CG10165	FBgn0032801	0.795292	0.026486
CG17490	FBgn0040009	0.794927	0.015694
CG31957	FBgn0051957	0.793643	0.00794274
EG:80H7.10	FBgn0026872	0.793416	0.018265
Or94a	FBgn0039033	0.793344	0.0233158
l(1)10Bb	FBgn0001491	0.793259	0.0261917
chp	FBgn0000313	0.791515	0.00656968
CG14691	FBgn0037829	0.790387	0.00490939
mtacp1	FBgn0011361	0.789792	0.0246886
CG3212	FBgn0031547	0.789259	0.0373952
His2B:CG17949	FBgn0061209	0.785597	0.0162
Prosbeta5	FBgn0029134	0.785159	0.00842637
CG13126	FBgn0032168	0.784889	0.0271947
CG1157	FBgn0037424	0.783239	0.0219557
Hmgs	FBgn0010611	0.783153	0.0128839
CG7484	FBgn0036745	0.782829	0.0302719
CG17327	FBgn0038107	0.782366	0.019215
l(2)k10201	FBgn0016970	0.780573	0.0145305
Taf11	FBgn0011291	0.780437	0.0121547
BG:DS04641.8	FBgn0028881	0.780377	0.0122662
CG4786	FBgn0037012	0.779944	0.0145441
CG15922	FBgn0040575	0.779723	0.00752437
CG13407	FBgn0038931	0.778814	0.0242744
CG9602	FBgn0038175	0.778371	0.0358908
CG32160	FBgn0052160	0.777904	0.0173965
CG5074	FBgn0031311	0.777133	0.0430032
CG8993	FBgn0035334	0.775961	0.00490939
CG3280	FBgn0036017	0.775146	0.0200247
CG18011	FBgn0033491	0.774241	0.0264973
SytIV	FBgn0028400	0.773127	0.00814833
CG31663	FBgn0051663	0.771748	0.0154862
CG10912	FBgn0034296	0.771246	0.0243862
CG10233	FBgn0037302	0.771236	0.0247828
Or98b	FBgn0039582	0.770463	0.00814833
Cyp28d2	FBgn0031688	0.769925	0.010193
gatA	FBgn0027658	0.769472	0.00952793
CG10365	FBgn0039109	0.769398	0.031247
CG11523	FBgn0037156	0.769351	0.00490939
EG:30B8.6	FBgn0023524	0.769323	0.0423817
CG13200	FBgn0033630	0.768794	0.0399397
Ugt86De	FBgn0040255	0.768771	0.0449138
CG32626	FBgn0052626	0.768384	0.00917405
Bro	FBgn0013755	0.76766	0.0459516
BG:DS02740.5	FBgn0028896	0.767546	0.0270549
CG10166	FBgn0032799	0.767512	0.00695007
CG1885	FBgn0030066	0.767156	0.00796595
RpS9	FBgn0010408	0.767142	0.0149908
CG5325	FBgn0032407	0.767066	0.0189051
ksr	FBgn0015402	0.767024	0.0290185
CG32442	FBgn0052442	0.766891	0.00695437
CG9154	FBgn0031777	0.766497	0.0286415
CG13235	FBgn0040766	0.766319	0.0350548
Gp150	FBgn0013272	0.76416	0.0197208
gt	FBgn0001150	0.763369	0.00502244
CG2069	FBgn0035264	0.762332	0.0216512
Toll-7	FBgn0034476	0.762139	0.0244915
CG7011	FBgn0036489	0.761197	0.0172634
CG9164	FBgn0030634	0.760711	0.0154862
CG17734	FBgn0037890	0.760417	0.0119846
DebB	FBgn0000426	0.760245	0.00745663
CG4071	FBgn0034744	0.758076	0.00883288
CG17266	FBgn0033089	0.757329	0.0153772
CG31781	FBgn0051781	0.75723	0.011683
CG32584	FBgn0052584	0.756613	0.01284
CG7231	FBgn0031968	0.756029	0.0351509
CG1883	FBgn0039757	0.755942	0.0126913
CG32527	FBgn0024251	0.754103	0.0084486
CG13318	FBgn0037627	0.751892	0.0174003
Lip1	FBgn0023496	0.751366	0.0277031
CG4911	FBgn0035959	0.751007	0.0269603
CG1796	FBgn0030365	0.750203	0.00687266
CG6891	FBgn0030955	0.749587	0.00940704
CG2789	FBgn0031263	0.749543	0.0138597
CG32779	FBgn0052779	0.748154	0.0296064
CG17385	FBgn0033934	0.747448	0.0329255
CG8498	FBgn0031992	0.746984	0.0102234
zpg	FBgn0024177	0.746765	0.0153478
CG16712	FBgn0031561	0.745787	0.0214014
CG33128	FBgn0053128	0.745123	0.0149908
CG32729	FBgn0052729	0.744626	0.0466786
CG5937	FBgn0029834	0.744168	0.00608794
CG1537	FBgn0030260	0.742887	0.0239974
CG13004	FBgn0030797	0.741865	0.0126082
CG9084	FBgn0033582	0.740702	0.0267084
CG13365	FBgn0029529	0.740068	0.0156249
CG5664	FBgn0037082	0.737337	0.0102887
CG13603	FBgn0039135	0.736271	0.0332732
CG1756	FBgn0030303	0.735074	0.0283777
CG4408	FBgn0039073	0.73505	0.0129548
CG3529	FBgn0035995	0.734554	0.0189706
Orc6	FBgn0023180	0.732829	0.00490939
CG8360	FBgn0032001	0.731479	0.0100089
CG5177	FBgn0031908	0.730629	0.00887811
CG33177	FBgn0053177	0.730536	0.00745663
CG9996	FBgn0039273	0.729028	0.0100818
CG15031	FBgn0030623	0.726853	0.0328979
CG17224	FBgn0031489	0.72624	0.0126913
betaggt-II	FBgn0028970	0.725995	0.0285534
CG13568	FBgn0034965	0.725152	0.00790565
CG2010	FBgn0039667	0.722868	0.0205101
CG2124	FBgn0030217	0.722322	0.00900889
CG13785	FBgn0031901	0.720719	0.0154806
Dgkepsilon	FBgn0020930	0.720591	0.0277031
Peritrophin-A	FBgn0022770	0.719557	0.00557091
Pglym78	FBgn0014869	0.719091	0.00764953
CG17625	FBgn0039002	0.71878	0.0113772
CG31076	FBgn0051076	0.718516	0.0441591
CG3355	FBgn0031619	0.716744	0.0209371
CG15168	FBgn0032732	0.716645	0.0436433
CG31272	FBgn0051272	0.714008	0.0226256
CG12716	FBgn0030439	0.711582	0.0244697
CG15908	FBgn0033085	0.71013	0.0154354
CG32317	FBgn0035276	0.709715	0.0102887
CG4101	FBgn0025558	0.709677	0.0137409
CG17821	FBgn0034383	0.70961	0.0372395
CG4623	FBgn0035587	0.707644	0.0451241
CG30022	FBgn0050022	0.707465	0.0400669
CG18748	FBgn0042105	0.706498	0.0067637
CG3397	FBgn0037975	0.705967	0.0492739
CG4187	FBgn0030458	0.70526	0.0214069
CG3036	FBgn0031645	0.705098	0.0277031
vvl	FBgn0003995	0.704667	0.0200973
Rpb4	FBgn0053520	0.704486	0.00773399
CG32549	FBgn0052549	0.704441	0.00790565
CG9329	FBgn0053322	0.704334	0.0277594
Gr61a	FBgn0035167	0.704296	0.0428167
CG5001	FBgn0031322	0.704131	0.0108168
l(3)87Df	FBgn0002354	0.704079	0.0251873
lectin-28C	FBgn0040099	0.702247	0.0164786
CG32986	FBgn0052986	0.702039	0.0230131
CG12936	FBgn0033549	0.701998	0.0465874
l(3)02640	FBgn0010786	0.701589	0.00564789
CG14190	FBgn0030979	0.701583	0.00534551
Timp	FBgn0025879	0.700943	0.0290949
CG18765	FBgn0042110	0.700525	0.0226439
CG13993	FBgn0031776	0.699349	0.00536259
CG3624	FBgn0034724	0.698331	0.0197876
0o11-RpL9	FBgn0015756	0.697551	0.0257321
ImpL3	FBgn0001258	0.697114	0.00917405
CG40270	FBgn0058270	0.696899	0.0378585
CG40192	FBgn0058192	0.696145	0.0365625
0o11-RpL9	FBgn0015756	0.695911	0.0113438
CG3271	FBgn0033088	0.695876	0.00815708
CG7181	FBgn0037097	0.695385	0.00502244
CG6435	FBgn0034165	0.695127	0.0125471
Chit	FBgn0013763	0.69507	0.00552489
sda	FBgn0015541	0.695067	0.00567172
CG17376	FBgn0042189	0.694874	0.0222072
InR	FBgn0013984	0.694581	0.0274633
CG3500	FBgn0034849	0.694349	0.0238122
Pof	FBgn0035047	0.692141	0.0142246
mRpS32	FBgn0033480	0.691842	0.0347493
CG7777	FBgn0033635	0.691447	0.0355814
CG3199	FBgn0038210	0.690961	0.00684081
Ser7	FBgn0019929	0.690913	0.0062139
CG7333	FBgn0038715	0.690795	0.023337
shu	FBgn0003401	0.689153	0.0127984
CG17280	FBgn0034877	0.689088	0.014953
CG17639	FBgn0038029	0.688113	0.00513336
CG14615	FBgn0031184	0.687669	0.0490477
EG:63B12.11	FBgn0026089	0.687637	0.0206149
CG5535	FBgn0036764	0.687604	0.0327585
Doa	FBgn0053553	0.687017	0.0156227
CG18678	FBgn0040664	0.686651	0.00875631
CG16820	FBgn0032495	0.686411	0.0464169
Iap2	FBgn0015247	0.686156	0.032885
CG7552	FBgn0038255	0.685152	0.029513
CG5172	FBgn0030830	0.684825	0.0187128
0o11-RpL9	FBgn0015756	0.682188	0.0240956
CG7206	FBgn0030892	0.682085	0.0379333
CG9948	FBgn0035721	0.681827	0.0300122
Bc	FBgn0000165	0.681705	0.0429109
CG5559	FBgn0032653	0.681525	0.0423817
porin	FBgn0004363	0.678686	0.0275821
insc	FBgn0011674	0.678661	0.0145415
Tfb2	FBgn0036513	0.677731	0.0181962
0o11-RpL9	FBgn0015756	0.677422	0.0171201
CG1249	FBgn0037434	0.676726	0.01914
salm	FBgn0004579	0.676696	0.0440417
CG30126	FBgn0050126	0.676176	0.0216945
CG14966	FBgn0035415	0.675232	0.0288557
CG8506	FBgn0031991	0.674621	0.0338997
0o11-RpL9	FBgn0015756	0.674484	0.0272468
CG6947	FBgn0036233	0.674057	0.0189051
CG5922	FBgn0032983	0.674045	0.0334011
Pld	FBgn0033075	0.673673	0.0429109
CG18635	FBgn0034279	0.672901	0.00712127
CG12519	FBgn0036872	0.672843	0.0089198
CG32311	FBgn0052311	0.672136	0.00903323
CG5237	FBgn0038693	0.671618	0.0197876
CG32332	FBgn0035197	0.669951	0.0138458
0o11-RpL9	FBgn0015756	0.669067	0.0367362
Syx16	FBgn0031106	0.668993	0.00712127
Hr38	FBgn0014859	0.667068	0.0182893
CG10669	FBgn0039329	0.667006	0.0189706
CG17059	FBgn0040754	0.666973	0.0161163
CG14076	FBgn0036829	0.666409	0.0175604
CG1140	FBgn0035298	0.66624	0.00843678
CG11360	FBgn0039920	0.665598	0.0135086
CG13889	FBgn0035168	0.665224	0.0155496
CG12361	FBgn0035292	0.66449	0.0154354
CG11897	FBgn0039644	0.663234	0.0155345
retinin	FBgn0040074	0.66298	0.0332732
CG7084	FBgn0038938	0.661899	0.0123454
Cyp49a1	FBgn0033524	0.661214	0.0157831
CG12848	FBgn0040666	0.660806	0.0209969
CG4124	FBgn0053526	0.660481	0.00759236
mRpL33	FBgn0040907	0.660347	0.00788917
CG15012	FBgn0035528	0.659927	0.00684081
EG:BACR7A4.14	FBgn0040349	0.659871	0.0253634
CG31611	FBgn0051611	0.658272	0.00848972
0o11-RpL9	FBgn0015756	0.658163	0.0325234
REG	FBgn0029133	0.657395	0.00942638
CG3843	FBgn0038281	0.657167	0.0104893
CG13031	FBgn0036655	0.657128	0.0218779
CG10184	FBgn0039094	0.656957	0.015694
CG8550	FBgn0033742	0.655102	0.0168518
l(2)03659	FBgn0010549	0.654077	0.0270003
Nxt1	FBgn0028411	0.65345	0.0398944
CG30373	FBgn0050373	0.652772	0.00748615
CycG	FBgn0039858	0.652622	0.0265171
CG12133	FBgn0033469	0.652296	0.031801
0o11-RpL9	FBgn0015756	0.652213	0.0327585
Dhc98D	FBgn0013813	0.652186	0.0381319
CG14721	FBgn0037942	0.652124	0.0336364
CG10208	FBgn0039118	0.651636	0.0345944
0o11-RpL9	FBgn0015756	0.651482	0.0215094
CG11251	FBgn0036346	0.65147	0.0480085
CG3931	FBgn0034879	0.651267	0.015694
CG5910	FBgn0036993	0.650467	0.0197803
Takl2	FBgn0039015	0.650135	0.00564933
Ahcy13	FBgn0014455	0.649663	0.0138458
0o11-RpL9	FBgn0015756	0.649263	0.0158359
CG32041	FBgn0001223	0.649204	0.00656968
CG8152	FBgn0034008	0.648722	0.0084486
CG12960	FBgn0034023	0.647006	0.0195152
CG6906	FBgn0027843	0.64696	0.038306
CG6357	FBgn0033875	0.645925	0.0145143
CG2964	FBgn0031462	0.645843	0.0329255
CG14847	FBgn0038228	0.645749	0.0469707
CG8916	FBgn0030707	0.644882	0.0280712
EG:BACR7A4.18	FBgn0040345	0.643729	0.0139072
SamDC	FBgn0019932	0.643454	0.0154776
0o11-RpL9	FBgn0015756	0.643088	0.031496
CG2021	FBgn0035271	0.642149	0.0060327
CG3984	FBgn0038291	0.641732	0.00764953
CG14121	FBgn0036297	0.641622	0.0235527
veli	FBgn0039269	0.640742	0.0414906
CG13533	FBgn0034793	0.640574	0.0175604
Def	FBgn0010385	0.639841	0.0112753
CG7759	FBgn0033633	0.638078	0.0461558
sra	FBgn0020250	0.637626	0.0351697
Kr-h1	FBgn0028420	0.637143	0.0112336
CG11755	FBgn0037611	0.636352	0.037317
CG5639	FBgn0039527	0.635418	0.00627897
CG7834	FBgn0039697	0.635115	0.0148819
CG4052	FBgn0029811	0.634927	0.0158359
rpr	FBgn0011706	0.634301	0.0161614
0o11-RpL9	FBgn0015756	0.633383	0.0372444
CG12873	FBgn0039549	0.632536	0.0351697
CG30271	FBgn0050271	0.632473	0.00770893
AnnX	FBgn0000084	0.632007	0.0367011
CG1503	FBgn0031157	0.63153	0.0243862
CG15395	FBgn0031440	0.63135	0.038741
Amyrel	FBgn0020506	0.63015	0.00975778
Gr98c	FBgn0046886	0.629939	0.0308088
0o11-RpL9	FBgn0015756	0.628943	0.0386114
CG14391	FBgn0038078	0.628547	0.0468776
CG40045	FBgn0058045	0.627702	0.0269619
Cad99C	FBgn0039709	0.62748	0.0060327
CG6461	FBgn0030932	0.627164	0.00850767
Arr2	FBgn0000121	0.626048	0.0267334
CG10268	FBgn0032811	0.625597	0.0408682
CG15220	FBgn0030322	0.625584	0.0476799
CG32627	FBgn0052627	0.625302	0.00818423
CG32105	FBgn0052105	0.623471	0.0479235
CG1299	FBgn0035501	0.623084	0.0253478
CG6335	FBgn0027087	0.622635	0.0160253
CG10425	FBgn0039304	0.622484	0.0382187
CG6214	FBgn0032456	0.621971	0.0162568
Tig	FBgn0011722	0.621041	0.00749991
mRpL2	FBgn0036135	0.620752	0.00868608
CG31264	FBgn0028701	0.620184	0.0432033
CG15593	FBgn0037417	0.620023	0.0490118
CG12402	FBgn0038202	0.61974	0.0260553
CG10433	FBgn0034638	0.618488	0.0377065
CG18869	FBgn0042179	0.618222	0.0157677
CG30393	FBgn0050393	0.616472	0.0214014
CG40068	FBgn0058068	0.616164	0.0453582
btl	FBgn0005592	0.615636	0.0113718
CG6803	FBgn0038294	0.613549	0.011045
CG16790	FBgn0037713	0.612909	0.0118419
0o11-RpL9	FBgn0015756	0.612453	0.0361582
CG9629	FBgn0036857	0.611136	0.0451435
Rlc1	FBgn0014023	0.609632	0.0103354
0o11-RpL9	FBgn0015756	0.609133	0.0464984
CG9381	FBgn0037705	0.609132	0.0395941
HP1c	FBgn0039019	0.609085	0.0108406
CG8397	FBgn0034066	0.608933	0.0129473
CG3215	FBgn0034825	0.607919	0.0320879
CG32710	FBgn0052710	0.607149	0.0252848
Dab	FBgn0000414	0.607058	0.0461008
RpL27A	FBgn0010410	0.606601	0.0128664
CG8756	FBgn0036901	0.605354	0.0318523
CG33051	FBgn0053051	0.605086	0.0305275
Arp11	FBgn0031050	0.605021	0.0214069
EG:BACR7A4.17	FBgn0040346	0.604462	0.0178717
CG2998	FBgn0030136	0.601532	0.0193596
0o11-RpL9	FBgn0015756	0.601419	0.048872
CG14187	FBgn0036938	0.600346	0.0470473
CG10195	FBgn0032787	0.600161	0.0413741
apt	FBgn0015903	0.600102	0.017625
TfIIEalpha	FBgn0015828	0.600061	0.012117
SelG	FBgn0030350	0.598016	0.0226256
CG5207	FBgn0037889	0.597632	0.0162095
CG30476	FBgn0050476	0.597012	0.0243379
CG7949	FBgn0036107	0.596344	0.0154776
Tim17b2	FBgn0020371	0.596206	0.0404302
CG5013	FBgn0038396	0.5956	0.0194446
CG15408	FBgn0031523	0.595524	0.0109185
jdp	FBgn0027654	0.595269	0.0195152
CG15354	FBgn0053543	0.594468	0.0160253
Spn6	FBgn0028983	0.594401	0.0341588
e(y)2	FBgn0000618	0.594282	0.0191723
CG32202	FBgn0052202	0.594215	0.0122772
Taf10b	FBgn0026324	0.594066	0.0149908
CG32692	FBgn0052692	0.592973	0.0436666
CG6124	FBgn0039484	0.592544	0.0174063
CG11722	FBgn0037777	0.592277	0.0150993
Sgs4	FBgn0003374	0.591057	0.00663022
CG11455	FBgn0031228	0.588844	0.00905413
hay	FBgn0001179	0.588541	0.0136457
CG9326	FBgn0032885	0.587645	0.018887
CG10804	FBgn0029663	0.58725	0.0418369
CG4169	FBgn0036642	0.586975	0.00687266
CG7322	FBgn0030968	0.58676	0.0188379
CG7339	FBgn0036188	0.586758	0.00973109
CG8778	FBgn0033761	0.586206	0.00615843
CG1850	FBgn0033154	0.585517	0.0189051

## Sheet: ash2-112411 downregulated 2.0x
Name	FBgn	ash212411 log2ratio	adj.P.Val
ImpE2	FBgn0001254	-3.05959	0.00490939
CG8588	FBgn0035770	-2.4134	0.00490939
Snap	FBgn0011712	-2.07412	0.0062948
CG9416	FBgn0034438	-1.9028	0.0052023
CG11138	FBgn0030400	-1.88764	0.0257767
CG10960	FBgn0036316	-1.86878	0.00490939
CG31658	FBgn0051658	-1.82991	0.00491941
Cdk4	FBgn0016131	-1.7628	0.00720068
CG13679	FBgn0035856	-1.701	0.00540464
ash2	FBgn0000139	-1.67453	0.00602943
stai	FBgn0051641	-1.64385	0.00490939
CG31125	FBgn0051125	-1.63182	0.00490939
BcDNA:LD22910	FBgn0028476	-1.63167	0.00842833
Hrb27C	FBgn0004838	-1.60282	0.00660568
GNBP3	FBgn0040321	-1.58527	0.00490939
B52	FBgn0004587	-1.57053	0.00490939
ESTS:39C10S	FBgn0014427	-1.56921	0.010123
CG18349	FBgn0036109	-1.56467	0.00684081
Caf1	FBgn0015610	-1.55218	0.00490939
CG2469	FBgn0035205	-1.51908	0.00490939
NetA	FBgn0015773	-1.51545	0.00490939
smi35A	FBgn0016930	-1.4794	0.00490939
CG4098	FBgn0036648	-1.4737	0.0108185
CG10837	FBgn0020660	-1.46051	0.00547326
deltaTry	FBgn0010358	-1.44858	0.0131052
Dll	FBgn0000157	-1.43651	0.00538897
CG17032	FBgn0036547	-1.42925	0.00490939
CG32373	FBgn0052373	-1.42725	0.00490939
CG7802	FBgn0039704	-1.41906	0.00490939
CG31472	FBgn0051472	-1.38894	0.00603339
CG6234	FBgn0038071	-1.38708	0.00490939
th	FBgn0003691	-1.37638	0.00545019
sqd	FBgn0003498	-1.37353	0.0141433
CG11120	FBgn0039250	-1.36477	0.00490939
CG13848	FBgn0038966	-1.36414	0.00490939
Pep	FBgn0004401	-1.36325	0.0075712
eIF3-S9	FBgn0034237	-1.3544	0.00491941
CG32029	FBgn0052029	-1.35425	0.00490939
ApepP	FBgn0026150	-1.35425	0.00490939
CG31472	FBgn0051472	-1.35403	0.0135761
CG15905	FBgn0034462	-1.34458	0.00815359
Idh	FBgn0001248	-1.34435	0.00545424
Pep	FBgn0004401	-1.34336	0.00491941
miple	FBgn0027111	-1.33797	0.00490939
CG30440	FBgn0050440	-1.3235	0.00490939
CBP	FBgn0026144	-1.32335	0.0129791
CkIalpha	FBgn0015024	-1.31468	0.00502244
fra	FBgn0011592	-1.31021	0.00490939
D19A	FBgn0022935	-1.30419	0.0294537
CycA	FBgn0000404	-1.29515	0.0104085
CG32663	FBgn0052663	-1.29419	0.0105378
betaTub56D	FBgn0003887	-1.28556	0.00490939
CG6767	FBgn0036030	-1.27982	0.00490939
CG40354	FBgn0070354	-1.27342	0.0102887
BG:DS07721.3	FBgn0028855	-1.26624	0.00684081
pbl	FBgn0003041	-1.26266	0.00490939
CG1544	FBgn0039827	-1.26129	0.0165127
dve	FBgn0020307	-1.25785	0.00490939
CG13676	FBgn0035844	-1.25776	0.00490939
CG5873	FBgn0038511	-1.25514	0.00567172
CG10555	FBgn0030034	-1.25433	0.00540464
CG4877	FBgn0036624	-1.25377	0.00513336
CG12643	FBgn0040942	-1.252	0.00490939
scrib	FBgn0026178	-1.24571	0.0205346
esn	FBgn0028642	-1.24538	0.00660196
CkIIalpha	FBgn0000258	-1.23622	0.00569826
Eb1	FBgn0027066	-1.23267	0.00899028
CG9628	FBgn0036433	-1.22979	0.00534551
CG17153	FBgn0036248	-1.22136	0.00712127
Eip63E	FBgn0005640	-1.22127	0.00490939
yps	FBgn0022959	-1.21541	0.00712127
CG9883	FBgn0031435	-1.2035	0.0327633
Aac11	FBgn0027885	-1.20236	0.00490939
polo	FBgn0003124	-1.20122	0.00491941
ap	FBgn0000099	-1.20087	0.00513336
Spn43Aa	FBgn0024294	-1.19163	0.00565168
bib	FBgn0000180	-1.17903	0.00490939
d	FBgn0000410	-1.17651	0.00490939
CG2083	FBgn0035376	-1.167	0.0109373
tkv	FBgn0003716	-1.16667	0.00540464
BcDNA:LD41548	FBgn0040493	-1.16256	0.00490939
CG8533	FBgn0036907	-1.16037	0.00821723
CG9027	FBgn0033631	-1.15718	0.00491941
Aats-glupro	FBgn0005674	-1.1555	0.0122662
CG1962	FBgn0032876	-1.15359	0.00758005
grn	FBgn0001138	-1.15334	0.00842833
CG4751	FBgn0032348	-1.15309	0.00490939
fax	FBgn0014163	-1.15145	0.00502244
l(2)dtl	FBgn0013548	-1.15006	0.00788917
Lam	FBgn0002525	-1.14782	0.00516501
klu	FBgn0013469	-1.14228	0.00490939
CG13895	FBgn0035158	-1.13824	0.0323463
Top2	FBgn0003732	-1.13775	0.00490939
Akap200	FBgn0027932	-1.13655	0.0125497
BcDNA:GH02901	FBgn0027601	-1.12897	0.00490939
Mcm7	FBgn0020633	-1.12833	0.00490939
CG5521	FBgn0039466	-1.12775	0.00903323
CG6680	FBgn0036968	-1.12595	0.00687266
CG17419	FBgn0039955	-1.12346	0.00490939
Mcm5	FBgn0017577	-1.12011	0.00490939
Mtl	FBgn0039532	-1.11954	0.0125582
tok	FBgn0004885	-1.11866	0.00490939
ImpE3	FBgn0001255	-1.11526	0.00490939
CG8715	FBgn0020279	-1.10918	0.00669183
CG3570	FBgn0035035	-1.10891	0.00491941
Sb	FBgn0003319	-1.103	0.00490939
GlyP	FBgn0004507	-1.10261	0.0358264
CG2852	FBgn0034753	-1.10249	0.00695437
CG16786	FBgn0034974	-1.10199	0.00491941
BcDNA:LD24702	FBgn0027500	-1.10159	0.00490939
CG5175	FBgn0038476	-1.09991	0.00490939
CG9894	FBgn0031453	-1.09923	0.0257902
CG33188	FBgn0053936	-1.09859	0.00530812
Moe	FBgn0011661	-1.09602	0.0097811
Act5C	FBgn0000042	-1.0946	0.0213255
Dsp1	FBgn0011764	-1.09454	0.00567172
Fur1	FBgn0004509	-1.09296	0.00490939
CG6169	FBgn0036534	-1.09141	0.00490939
gol	FBgn0004919	-1.09094	0.00490939
Dr	FBgn0000492	-1.08572	0.00490939
CREG	FBgn0025456	-1.08045	0.00490939
CG33138	FBgn0053138	-1.08016	0.0171201
CG9057	FBgn0030608	-1.07926	0.00719211
SP2637	FBgn0034371	-1.07491	0.0125497
msi	FBgn0011666	-1.0746	0.00534551
sqd	FBgn0003498	-1.073	0.00614605
CG31169	FBgn0051169	-1.07207	0.0112982
DnaJ-1	FBgn0015657	-1.07038	0.00527237
dac	FBgn0005677	-1.06364	0.00490939
fz	FBgn0001085	-1.06212	0.0196068
rpk	FBgn0022981	-1.05943	0.0131163
Abi	FBgn0020510	-1.05744	0.00712127
CG17838	FBgn0038826	-1.05612	0.010123
CG15141	FBgn0032635	-1.0535	0.00490939
CG14439	FBgn0029898	-1.05223	0.00490939
gft	FBgn0001980	-1.05217	0.00490939
CG3605	FBgn0031493	-1.05216	0.00490939
CG7675	FBgn0038610	-1.0512	0.00567172
Brf	FBgn0038499	-1.05103	0.00703796
mae	FBgn0023214	-1.05013	0.00490939
CG31617	FBgn0051617	-1.04773	0.0157904
Scm	FBgn0003334	-1.04429	0.00945826
CG17064	FBgn0033845	-1.04429	0.0112175
dpa	FBgn0015929	-1.04415	0.0263978
CG5514	FBgn0039560	-1.04359	0.00490939
CG10657	FBgn0036289	-1.03975	0.00818423
CG10990	FBgn0030520	-1.03707	0.00526778
BEST:LD22483	FBgn0043456	-1.0366	0.00540464
CG6513	FBgn0061515	-1.03657	0.00567172
wbl	FBgn0004003	-1.03638	0.00530812
CG2118	FBgn0039877	-1.03576	0.00490939
ninA	FBgn0036101	-1.03165	0.00745663
CG15835	FBgn0033233	-1.0286	0.00490939
CG6854	FBgn0036478	-1.02855	0.0321855
CG6904	FBgn0038293	-1.02708	0.00490939
Hsp27	FBgn0001226	-1.02566	0.0104912
serpin-27A	FBgn0028990	-1.0253	0.00564933
CG10423	FBgn0039300	-1.0227	0.0141985
Uch	FBgn0010288	-1.02176	0.0120114
Trxr-1	FBgn0020653	-1.01825	0.0287732
CG3823	FBgn0029863	-1.01761	0.011746
Gapdh2	FBgn0001092	-1.01527	0.00490939
0o11-Act42A	FBgn0000043	-1.01491	0.00490939
CG8036	FBgn0037607	-1.01396	0.00490939
B52	FBgn0004587	-1.01278	0.0377065
CG13252	FBgn0037016	-1.01167	0.00491941
0o11-Act42A	FBgn0000043	-1.01093	0.00490939
CG4710	FBgn0016926	-1.00943	0.0191627
Nek2	FBgn0029970	-1.00934	0.00540464
Hsp26	FBgn0001225	-1.00836	0.00490939
CG7461	FBgn0034432	-1.00642	0.00567061
0o11-Act42A	FBgn0000043	-1.00529	0.00490939
CG9598	FBgn0036424	-1.00443	0.00564933
CG17255	FBgn0030205	-1.00337	0.00720068
CG4670	FBgn0033814	-1.00334	0.00715924
Arf79F	FBgn0010348	-1.00304	0.00567172
NUCB1	FBgn0052190	-1.00269	0.00502244
0o11-Act42A	FBgn0000043	-1.00256	0.00490939
CG6954	FBgn0039000	-1.0022	0.00490939
rin	FBgn0015778	-1.00198	0.00794274
CG3590	FBgn0038467	-1.00157	0.00562109

## Sheet: ash2-112411 upregulated 2.0x
Name	FBgn	ash2112411 log2ratio	adj.P.Val
CG7014	FBgn0038277	3.50763	0.00491941
Tsf1	FBgn0022355	3.50566	0.00490939
CG15784	FBgn0029766	3.21575	0.0135741
CG40295	FBgn0058295	3.00921	0.00790348
CG31876	FBgn0051876	2.90271	0.00975072
CG32069	FBgn0052069	2.88393	0.0122601
CG32207	FBgn0052207	2.6622	0.0110194
CG30219	FBgn0050219	2.6321	0.01284
CG32625	FBgn0052625	2.61434	0.00490939
CG15398	FBgn0031446	2.57012	0.00562109
robl	FBgn0024196	2.54316	0.00490939
CG5866	FBgn0038508	2.51217	0.00490939
CG18294	FBgn0036873	2.47741	0.00815359
GstD9	FBgn0038020	2.43619	0.0095653
MtnA	FBgn0002868	2.42909	0.00490939
CG40278	FBgn0040007	2.42096	0.00767126
CG32854	FBgn0044511	2.40966	0.00490939
CG8193	FBgn0033367	2.40961	0.00490939
CG15888	FBgn0038131	2.37901	0.0141985
CG11852	FBgn0039297	2.33139	0.0106901
CG40420	FBgn0058420	2.32973	0.00490939
CG6610	FBgn0035675	2.30997	0.00530812
Ssb-c31a	FBgn0015299	2.26263	0.00490939
CG5174	FBgn0034345	2.1994	0.0176816
CG32175	FBgn0052175	2.18526	0.0307728
CG17530	FBgn0063494	2.18071	0.00490939
CG2555	FBgn0030398	2.17794	0.00490939
CG10104	FBgn0033933	2.16833	0.00818423
CG30412	FBgn0050412	2.14002	0.0110247
CG14483	FBgn0034248	2.10416	0.00752437
CG31146	FBgn0051146	2.06101	0.0123467
CG8369	FBgn0040532	2.03376	0.00564933
CG4511	FBgn0037843	2.03075	0.0336574
CG14270	FBgn0029665	1.99862	0.00490939
CG9231	FBgn0036887	1.98977	0.00502244
CG30438	FBgn0050438	1.95163	0.00490939
CG31601	FBgn0051601	1.91573	0.0191259
CG10126	FBgn0038088	1.91478	0.011358
CG40077	FBgn0063919	1.88532	0.0219419
CG5189	FBgn0034350	1.86188	0.0118419
CG14394	FBgn0038079	1.85803	0.010281
CG13067	FBgn0036589	1.85433	0.0119727
CG10962	FBgn0030073	1.83822	0.0137276
CG14774	FBgn0040893	1.82172	0.00490939
EG:152A3.7	FBgn0025839	1.81452	0.0161453
BcDNA:GH05536	FBgn0027586	1.7729	0.00564933
CG40329	FBgn0058329	1.76405	0.0114372
CG14104	FBgn0040786	1.76377	0.00617712
CG4288	FBgn0038799	1.76268	0.00490939
mira	FBgn0021776	1.75847	0.00490939
CG30173	FBgn0061198	1.75676	0.00564933
CG1304	FBgn0031141	1.7567	0.00490939
CG12400	FBgn0031505	1.74925	0.00490939
CG31922	FBgn0051922	1.74288	0.00545424
CG8538	FBgn0038223	1.74193	0.00602943
Tm1	FBgn0003721	1.74179	0.00567172
na	FBgn0002917	1.73411	0.0189051
CG4866	FBgn0034232	1.72307	0.00490939
CG10581	FBgn0037046	1.7115	0.00526849
CG14935	FBgn0032382	1.70731	0.00567172
CG31436	FBgn0051436	1.7046	0.0142004
CG10237	FBgn0032783	1.7003	0.00850306
skpA	FBgn0025637	1.6892	0.00745663
ran-like	FBgn0036497	1.68895	0.00875631
CG13277	FBgn0032599	1.68468	0.00584095
CG32230	FBgn0052230	1.67586	0.0067339
mRpL21	FBgn0036853	1.67421	0.00875631
CG15361	FBgn0040717	1.66791	0.0161163
CG5397	FBgn0031327	1.65705	0.00652783
CG15820	FBgn0035312	1.65056	0.00940704
CG33002	FBgn0053002	1.6413	0.00564789
agt	FBgn0024912	1.63015	0.0060327
Obp58b	FBgn0034768	1.6194	0.00490939
CG33096	FBgn0053096	1.61717	0.00569053
Dhfr	FBgn0004087	1.61601	0.010296
CG18249	FBgn0037553	1.60942	0.00712127
CG2056	FBgn0030051	1.6066	0.0188156
CG15353	FBgn0040718	1.60548	0.0292896
CG4386	FBgn0034661	1.60135	0.00490939
CG5122	FBgn0032471	1.59766	0.0130333
CG5360	FBgn0034873	1.59004	0.016195
CG14479	FBgn0034228	1.5781	0.00490939
CG4673	FBgn0039348	1.57625	0.00545424
CG12868	FBgn0033945	1.55707	0.00490939
CG1288	FBgn0037484	1.54806	0.0127636
CG11898	FBgn0039645	1.54607	0.0193596
CG32101	FBgn0036290	1.54598	0.00660196
CG9034	FBgn0040931	1.54557	0.00490939
CLIP-190	FBgn0020503	1.52911	0.00660196
Femcoat	FBgn0041252	1.52274	0.0275172
BG:DS07295.5	FBgn0028860	1.51388	0.00491941
CG40228	FBgn0063670	1.51311	0.00490939
CG9836	FBgn0037637	1.51004	0.0118419
Or59a	FBgn0026384	1.50867	0.0149943
Or46a	FBgn0026388	1.50512	0.00720068
CG18530	FBgn0042207	1.50322	0.00490939
CG6574	FBgn0037846	1.50079	0.0226439
RpS17	FBgn0005533	1.49772	0.00562014
CG9617	FBgn0037568	1.49551	0.00490939
pum	FBgn0003165	1.49542	0.0097811
Vha36	FBgn0022097	1.49522	0.013344
CG13843	FBgn0038993	1.49093	0.00491941
mRpS14	FBgn0044030	1.48817	0.0114572
Tehao	FBgn0026760	1.4839	0.0152381
Takr99D	FBgn0004622	1.47986	0.010193
CG3566	FBgn0029854	1.4695	0.0052023
hig	FBgn0010114	1.46521	0.0365625
CG15863	FBgn0033467	1.46489	0.00567172
CG2277	FBgn0035204	1.45882	0.00491941
Gs2	FBgn0001145	1.44946	0.0116027
CG40216	FBgn0058216	1.43636	0.00490939
CG9804	FBgn0037251	1.43386	0.0162
CG7168	FBgn0038586	1.4185	0.00559523
CG14825	FBgn0035741	1.41432	0.0119768
Tbh	FBgn0010329	1.39335	0.0059699
CG14321	FBgn0038540	1.39015	0.0122662
CG9328	FBgn0032886	1.38938	0.0139985
CG9650	FBgn0029939	1.38694	0.0209125
sisA	FBgn0003411	1.38549	0.00902448
EG:171E4.4	FBgn0023530	1.38204	0.00602943
CG31330	FBgn0051330	1.38147	0.00550457
Mlc2	FBgn0002773	1.37799	0.00564789
BG:DS02740.9	FBgn0028894	1.37434	0.0121547
EG:63B12.12	FBgn0026088	1.36988	0.00490939
CG13623	FBgn0039205	1.36345	0.00490939
CG30053	FBgn0050053	1.35892	0.00490939
CG13157	FBgn0033732	1.3547	0.0226256
tko	FBgn0003714	1.34346	0.00490939
BEST:LD29214	FBgn0026573	1.34316	0.0167114
Ugt86Di	FBgn0040251	1.33906	0.00567172
CG5162	FBgn0030828	1.3353	0.00850306
BG:DS01068.5	FBgn0028915	1.3317	0.0150938
CG9336	FBgn0032897	1.32709	0.00525772
CG11137	FBgn0037199	1.32617	0.0149908
Edg91	FBgn0004554	1.32181	0.00490939
CG8415	FBgn0033912	1.319	0.0213754
CG17996	FBgn0032595	1.3182	0.00712127
CG18522	FBgn0038347	1.31608	0.00490939
CG2056	FBgn0030051	1.31128	0.0100818
mRpS24	FBgn0039159	1.30669	0.00903198
CG10950	FBgn0034205	1.30282	0.0137874
CG11313	FBgn0039798	1.29973	0.0076963
CG14903	FBgn0038446	1.29572	0.00566891
CG7188	FBgn0035871	1.29506	0.0086212
CG1942	FBgn0033215	1.29274	0.00949243
CG40115	FBgn0058115	1.28997	0.0097811
CG1342	FBgn0039795	1.28525	0.00490939
tsl	FBgn0003867	1.28125	0.0110247
CG15032	FBgn0030626	1.27395	0.00962405
Nipped-B	FBgn0026401	1.27078	0.00490939
CG32633	FBgn0052633	1.26655	0.00490939
CG31715	FBgn0051715	1.26367	0.00540464
CG30343	FBgn0050343	1.26298	0.00660196
CG13018	FBgn0040751	1.25861	0.00660196
CG10337	FBgn0032805	1.25827	0.0110247
CG5037	FBgn0032222	1.25762	0.0333053
toy	FBgn0019650	1.25739	0.0322147
CG17527	FBgn0063495	1.25645	0.0158359
CG30196	FBgn0050196	1.25503	0.0304551
CG9372	FBgn0036891	1.25398	0.0170267
CG7941	FBgn0036108	1.24693	0.00490939
CG7671	FBgn0038609	1.2463	0.0105384
CG5156	FBgn0031326	1.24224	0.0296064
JhI-26	FBgn0028424	1.23938	0.014105
CG13663	FBgn0039291	1.23575	0.00490939
CG7630	FBgn0040793	1.23307	0.019133
CG9350	FBgn0034576	1.23243	0.00490939
RpL46	FBgn0023170	1.23144	0.00547326
TpnC41C	FBgn0013348	1.23141	0.00942638
Abl	FBgn0000017	1.23087	0.00530812
CG13636	FBgn0039232	1.22985	0.0206174
Pdsw	FBgn0021967	1.22386	0.00491941
CG33156	FBgn0053156	1.22301	0.0208896
CG1939	FBgn0037469	1.22099	0.00681753
CG12481	FBgn0030542	1.21435	0.00759765
CG32409	FBgn0052409	1.20572	0.00962405
CG8511	FBgn0033730	1.20456	0.011045
oho23B	FBgn0015521	1.2021	0.0075712
CG5224	FBgn0034354	1.20202	0.0337872
RpS18	FBgn0010411	1.19449	0.00545424
CG10092	FBgn0037526	1.19365	0.00681162
CG2750	FBgn0030376	1.18955	0.0122662
CG8515	FBgn0033731	1.18892	0.0191215
CG7770	FBgn0036918	1.18881	0.00491941
CG14731	FBgn0037964	1.18237	0.00815359
CG17531	FBgn0063493	1.17347	0.00815359
Prx6005	FBgn0031479	1.17072	0.00656968
BcDNA:GH11110	FBgn0027548	1.17031	0.0112982
Cpn	FBgn0010218	1.16822	0.00564933
Tim9a	FBgn0030480	1.16736	0.0138601
EG:BACH7M4.1	FBgn0040387	1.16664	0.0400459
CG32448	FBgn0052448	1.16662	0.0128664
CG4186	FBgn0040634	1.16251	0.00994938
Trap36	FBgn0035754	1.16219	0.00567172
CG40260	FBgn0058260	1.15998	0.00490939
CG14482	FBgn0034245	1.15592	0.0263608
CG32856	FBgn0052856	1.15498	0.00491941
unc-13	FBgn0025726	1.15342	0.0183714
CG13434	FBgn0034523	1.15163	0.00547326
CG2909	FBgn0030189	1.15048	0.00490939
CG5338	FBgn0039129	1.13887	0.00564933
CG8386	FBgn0034061	1.13791	0.00983666
CG32582	FBgn0052582	1.1338	0.00490939
CG7646	FBgn0036926	1.13359	0.00502244
CG18643	FBgn0037898	1.12724	0.00490939
NP15.6	FBgn0027785	1.12685	0.00712127
RN-tre	FBgn0020620	1.1256	0.0174003
Ac78C	FBgn0024150	1.12067	0.00502244
CG5548	FBgn0030605	1.11992	0.00547326
Vm34Ca	FBgn0003983	1.11902	0.00490939
CG17681	FBgn0032668	1.11823	0.0290626
CG33120	FBgn0053120	1.11254	0.0067637
Arf84F	FBgn0004908	1.10811	0.0105083
CG6426	FBgn0034162	1.10583	0.00490939
Act57B	FBgn0000044	1.10303	0.0138458
Rep2	FBgn0028408	1.10278	0.0226659
l(3)01239	FBgn0010741	1.10181	0.0176157
CG14572	FBgn0037128	1.10087	0.0106648
CG1213	FBgn0037387	1.10054	0.0157677
CG13014	FBgn0030759	1.10013	0.0271058
CG40169	FBgn0058169	1.09709	0.011714
CG14210	FBgn0031040	1.0964	0.00547326
CG4046	FBgn0034743	1.0935	0.0485401
CG9922	FBgn0038196	1.09023	0.00681753
Tsp42El	FBgn0033134	1.08968	0.00491941
CG18856	FBgn0052500	1.08933	0.00490939
CG40077	FBgn0063919	1.0892	0.00687266
CG15062	FBgn0053542	1.08504	0.0175508
CG6353	FBgn0038893	1.08452	0.0303993
CG18223	FBgn0036832	1.08114	0.011766
CG11015	FBgn0031830	1.07923	0.00844031
CG7911	FBgn0039735	1.07693	0.0105568
CG1143	FBgn0035359	1.07547	0.00918332
Rpb10	FBgn0039218	1.06909	0.0129051
312	FBgn0029514	1.06831	0.00584095
mRpL22	FBgn0030786	1.06779	0.00712127
CG30154	FBgn0050154	1.06412	0.0052023
CG31477	FBgn0051477	1.05784	0.0300747
CG8271	FBgn0033657	1.05675	0.0382187
CG31950	FBgn0051950	1.0517	0.0253819
CG5961	FBgn0038056	1.0501	0.00564763
CG11345	FBgn0035546	1.04826	0.00564933
mirr	FBgn0014343	1.0445	0.0105006
CG13589	FBgn0035011	1.04417	0.0146657
CG14898	FBgn0038437	1.04155	0.00490939
CG15525	FBgn0039732	1.04002	0.00759236
RpL11	FBgn0013325	1.03877	0.0248597
CG6921	FBgn0038985	1.03648	0.0325763
CG5103	FBgn0036784	1.03527	0.00490939
EG:34F3.10	FBgn0026874	1.03302	0.0252848
CG31704	FBgn0051704	1.03248	0.0274057
fu12	FBgn0026718	1.03233	0.00550457
Lcp65Ae	FBgn0020640	1.03191	0.0154806
Obp56a	FBgn0034468	1.02954	0.00490939
CG10466	FBgn0032822	1.02751	0.00720068
Sod	FBgn0003462	1.02748	0.00815359
mRpL54	FBgn0034579	1.02664	0.00490939
CG7201	FBgn0035865	1.02466	0.00491941
CG7637	FBgn0033548	1.02142	0.0197548
CG13691	FBgn0031255	1.02028	0.011358
CG9667	FBgn0037550	1.01815	0.0175604
Rab3	FBgn0005586	1.01775	0.00603339
RpL17A	FBgn0010078	1.01434	0.00790565
CG8520	FBgn0033734	1.01381	0.0110108
CG32174	FBgn0052174	1.01208	0.0244697
CG4115	FBgn0038017	1.01172	0.00644846
RpII18	FBgn0003275	1.01148	0.00490939
CG32023	FBgn0052023	1.01053	0.0149908
GABA-B-R2	FBgn0027575	1.00814	0.00490939
CG13044	FBgn0036599	1.0076	0.0267406
CG16817	FBgn0037728	1.00587	0.0105378
CG40177	FBgn0058177	1.00387	0.0351697
alpha-Est8	FBgn0015576	1.00137	0.00985883
CG11279	FBgn0036342	1.00005	0.00610789
