# Supplementary material for: Functional dissection of the ash2 and ash1 transcriptomes provides insights into the transcriptional basis of wing phenotypes and reveals conserved protein interactions
Source: Genome Biol. 2007 Apr 28;8(4):R67. doi: 10.1186/gb-2007-8-4-r67 (PMC1896016; doi:10.1186/gb-2007-8-4-r67)
Supplement: Additional data file 4 — Genes downregulated and upregulated over 1.5- and 2.0-fold in ash122 [file gb-2007-8-4-r67-S4.xls]

## Sheet: ash1-22 downregulated 1.5x
Name	FBgn	ash122 log2ratio	adj.P.Val
CG8588	FBgn0035770	-2.28074	0.000145287
CG4759	FBgn0039359	-2.2267	5.02431e-06
garz	FBgn0033714	-2.18281	0.000379485
ImpE2	FBgn0001254	-2.1321	0.000202534
CG32373	FBgn0052373	-1.98344	0.00206121
Hsp23	FBgn0001224	-1.70029	0.000515987
toy	FBgn0019650	-1.58318	2.03948e-05
scylla	FBgn0041094	-1.51865	0.00104475
B52	FBgn0004587	-1.35127	6.48954e-06
CG2469	FBgn0035205	-1.21516	0.000202534
CG3823	FBgn0029863	-1.20609	0.000202534
CG5028	FBgn0039358	-1.15592	4.08526e-05
CG7920	FBgn0039737	-1.14365	0.000515987
Obp99a	FBgn0039678	-1.08513	0.00154125
smi35A	FBgn0016930	-1.06608	0.000113714
kis	FBgn0001309	-1.03841	0.00079208
Hsp67Ba	FBgn0001227	-1.03286	0.000579136
sqd	FBgn0003498	-1.02688	2.20257e-05
Hsp26	FBgn0001225	-1.01766	0.000340256
charybde	FBgn0036165	-1.00986	7.45072e-05
CG9186	FBgn0035206	-1.00907	0.000377695
CG17952	FBgn0034657	-1.00265	0.000100835
CG6959	FBgn0037956	-0.98628	0.000603097
CG9416	FBgn0034438	-0.979967	0.00164427
CG18349	FBgn0036109	-0.965724	0.00110136
Spn43Aa	FBgn0024294	-0.958629	0.000774084
Abi	FBgn0020510	-0.955371	8.27054e-05
BcDNA:GH11415	FBgn0027546	-0.941431	7.76569e-05
CG6654	FBgn0038301	-0.919255	0.000700083
CG12054	FBgn0039831	-0.904969	0.000304961
ImpL2	FBgn0001257	-0.892965	0.000286996
ImpE3	FBgn0001255	-0.863409	0.000627302
CG6234	FBgn0038071	-0.853854	0.00127408
Hsp27	FBgn0001226	-0.849678	0.0016508
eyg	FBgn0000625	-0.843125	0.000261512
msi	FBgn0011666	-0.828116	0.000261512
spdo	FBgn0011716	-0.827716	0.00123314
CG11500	FBgn0040623	-0.827582	0.00329762
pdm2	FBgn0004394	-0.822786	0.000336468
bip1	FBgn0026263	-0.815998	0.000481012
Fs(2)Ket	FBgn0000986	-0.815672	0.000691649
CG10960	FBgn0036316	-0.800476	9.8579e-05
CG8031	FBgn0038110	-0.778643	0.000132531
CG15905	FBgn0034462	-0.778216	0.00457312
CG7182	FBgn0035878	-0.77775	0.000626649
CG11267	FBgn0036334	-0.765375	0.00852461
CG7694	FBgn0038627	-0.763419	0.000105143
CG2179	FBgn0010772	-0.746593	0.000536048
CG30059	FBgn0050059	-0.746511	0.000264533
klu	FBgn0013469	-0.745889	0.000307258
CG2083	FBgn0035376	-0.745728	0.000706668
Fkbp13	FBgn0010470	-0.743083	0.000202534
MESR6	FBgn0036846	-0.742038	0.000246437
Prx5037	FBgn0038519	-0.736979	0.000104954
Akap200	FBgn0027932	-0.723822	0.0011251
CG40294	FBgn0058294	-0.714256	0.000449715
Tbp-1	FBgn0028684	-0.705881	0.00034673
0o11-Hsp70Bc	FBgn0013279	-0.704765	0.0188744
CG31611	FBgn0051611	-0.702326	0.000261512
Hrb27C	FBgn0004838	-0.699313	0.000129131
CG7802	FBgn0039704	-0.693195	0.000603097
aru	FBgn0029095	-0.692613	0.000793957
hts	FBgn0004873	-0.690173	0.0039971
fax	FBgn0014163	-0.689969	0.000955067
BEST:CK02137	FBgn0025693	-0.688128	0.0063837
Lam	FBgn0002525	-0.687772	0.000831336
CG8634	FBgn0035737	-0.687616	0.000304961
Hop	FBgn0024352	-0.687229	0.000261512
CG17121	FBgn0039043	-0.685585	0.00123314
CG6982	FBgn0039014	-0.682588	0.00018207
kn	FBgn0001319	-0.67972	0.000552043
CG30440	FBgn0050440	-0.678193	0.000976596
CG7900	FBgn0037548	-0.678048	0.00256133
BcDNA:LD41548	FBgn0040493	-0.675943	0.000304961
Dll	FBgn0000157	-0.67509	0.000261512
CG8089	FBgn0033993	-0.672424	0.00164934
ap	FBgn0000099	-0.668294	0.000427326
POSH	FBgn0040294	-0.667178	0.00186937
Ugt86Di	FBgn0040251	-0.662901	0.00171101
Sox102F	FBgn0039938	-0.659301	0.00610064
stai	FBgn0051641	-0.656883	0.00136221
BG:DS07721.3	FBgn0028855	-0.655613	0.00180954
lmg	FBgn0029004	-0.655505	0.0027524
ena	FBgn0000578	-0.655433	0.0134004
CG5873	FBgn0038511	-0.654045	0.0171357
ogre	FBgn0004646	-0.650539	0.000579136
CG8066	FBgn0038243	-0.646752	0.0107444
CG6854	FBgn0036478	-0.642887	0.000264533
CG5281	FBgn0037902	-0.640051	0.0036491
ana	FBgn0011746	-0.63945	0.000365945
CBP	FBgn0026144	-0.635481	0.00135404
Pk61C	FBgn0020386	-0.632719	0.000579136
CG8177	FBgn0036043	-0.622469	0.00124099
CG7722	FBgn0033574	-0.621154	0.000457991
Mkrn1	FBgn0029152	-0.618687	0.0010834
CG17735	FBgn0037277	-0.61769	0.000579136
Pi3K21B	FBgn0020622	-0.616682	0.00143258
CG9057	FBgn0030608	-0.60928	0.000881627
Ufd1-like	FBgn0036136	-0.608246	0.000793957
Dr	FBgn0000492	-0.603929	0.00136221
bowl	FBgn0004893	-0.603147	0.00648707
CG30427	FBgn0043792	-0.602267	0.000457991
EG:152A3.3	FBgn0023540	-0.601469	0.000340256
CG8828	FBgn0033740	-0.598876	0.000475142
Su(z)2	FBgn0008654	-0.598251	0.000564219
hth	FBgn0001235	-0.597509	0.000319418
CG6900	FBgn0030958	-0.597249	0.04529
CG31363	FBgn0051363	-0.594042	0.00213296
CG32267	FBgn0052267	-0.593448	0.000621809
CG4686	FBgn0038739	-0.593056	0.000367382
plexA	FBgn0025741	-0.589419	0.000304961
CG18731	FBgn0042213	-0.586002	0.00386518
RhoGAP71E	FBgn0036518	-0.585773	0.00171101
mae	FBgn0023214	-0.585747	0.000831336
CG30437	FBgn0050437	-0.585177	0.000340256

## Sheet: ash1-22 upregulated 1.5x
Name	FBgn	ash122 log2ratio	adj.P.Val
Fbp2	FBgn0000640	4.0597	1.43608e-05
CG32207	FBgn0052207	3.38034	3.52119e-06
CG2233	FBgn0029990	3.27548	7.76569e-05
CG9766	FBgn0037229	2.99641	3.52423e-05
CG18294	FBgn0036873	2.98258	1.33901e-07
Lsp1beta	FBgn0002563	2.39059	0.0410497
CG5174	FBgn0034345	2.35498	6.48954e-06
Obp99b	FBgn0039685	2.29758	0.0446323
BG:DS00810.3	FBgn0028536	2.11117	0.0255678
CG17681	FBgn0032668	2.00093	3.52423e-05
regucalcin	FBgn0030362	1.96553	0.0391189
CG31617	FBgn0051617	1.89337	8.27054e-05
Tsf1	FBgn0022355	1.81218	9.04864e-05
Act57B	FBgn0000044	1.75181	0.000159734
CG15012	FBgn0035528	1.73846	3.52119e-06
CG8369	FBgn0040532	1.73636	0.000974216
Mp20	FBgn0002789	1.71285	8.93056e-05
CG17838	FBgn0038826	1.67158	0.0002333
CG31775	FBgn0028537	1.64652	0.0302788
CG32249	FBgn0052249	1.64092	0.0108822
CG11051	FBgn0040813	1.58586	0.0103981
GstD9	FBgn0038020	1.56683	2.03948e-05
GstE1	FBgn0034335	1.44929	0.000104954
CG32212	FBgn0052212	1.36117	0.000570602
CG10038	FBgn0038013	1.35092	0.00101628
CG9231	FBgn0036887	1.34835	3.52423e-05
Lcp3	FBgn0002534	1.32461	0.000317611
CG13067	FBgn0036589	1.32388	0.000261512
Mlc1	FBgn0002772	1.30157	0.00123314
Tm1	FBgn0003721	1.25531	0.000498299
Mhc	FBgn0002741	1.25007	0.00143258
CG8193	FBgn0033367	1.20965	0.00104475
CG5961	FBgn0038056	1.20122	0.000233391
Gs2	FBgn0001145	1.19911	0.000579136
CG40228	FBgn0063670	1.17758	7.74608e-05
corto	FBgn0010313	1.17732	0.000100835
CG40278	FBgn0040007	1.17063	0.00121968
CG40178	FBgn0058178	1.15882	0.000562828
fau	FBgn0020439	1.1487	0.00127408
CG13053	FBgn0040801	1.13785	3.52423e-05
robl	FBgn0024196	1.11317	8.08205e-05
Thor	FBgn0022073	1.10532	0.00669665
Chit	FBgn0013763	1.08386	0.000498299
CG5177	FBgn0031908	1.07838	0.00082293
CG4511	FBgn0037843	1.0783	0.000555683
CG11522	FBgn0039857	1.07689	0.000558265
CG9336	FBgn0032897	1.06847	5.09868e-05
CG5397	FBgn0031327	1.06841	0.000129131
CG32854	FBgn0044511	1.06223	0.000104954
CG5773	FBgn0034290	1.03031	0.00441575
CG12400	FBgn0031505	1.028	0.000261512
CG30412	FBgn0050412	1.02476	0.000372156
CG4386	FBgn0034661	1.02291	0.000317611
CG17478	FBgn0032998	1.02228	0.00208778
Acf1	FBgn0027620	1.01767	0.00163789
CG1969	FBgn0039690	1.01345	9.56575e-05
RpL8	FBgn0024939	1.01051	0.000372156
CG15398	FBgn0031446	1.00434	0.000308055
CG31547	FBgn0051547	1.00213	0.00104633
RpP1	FBgn0003274	0.994951	0.0136299
CG6610	FBgn0035675	0.983494	9.56575e-05
CG3566	FBgn0029854	0.976959	0.000104954
Tbh	FBgn0010329	0.969713	0.00104475
CG40260	FBgn0058260	0.965849	0.000852258
CG5866	FBgn0038508	0.96249	0.000286996
CG15006	FBgn0035510	0.956932	5.36932e-05
CG7941	FBgn0036108	0.952618	0.000498299
Ssb-c31a	FBgn0015299	0.9497	0.000113711
CG31876	FBgn0051876	0.919362	0.00108767
CG1342	FBgn0039795	0.918697	0.000498299
CG11594	FBgn0035484	0.914518	0.00786443
CG6574	FBgn0037846	0.91121	0.000955067
CG10932	FBgn0029969	0.91038	9.04864e-05
CG5189	FBgn0034350	0.908344	7.45072e-05
sop	FBgn0004867	0.904371	0.000129131
CG18410	FBgn0039226	0.901165	0.00123314
Cys	FBgn0004629	0.895965	0.000379485
CG18854	FBgn0042174	0.886446	0.00157916
CG10581	FBgn0037046	0.881358	0.00121745
RpS9	FBgn0010408	0.880447	4.96636e-05
CG40386	FBgn0058386	0.879353	0.00481666
CG10237	FBgn0032783	0.878705	0.00186215
CG7603	FBgn0036726	0.866972	0.000140092
CG10104	FBgn0033933	0.86073	0.00213296
CG2444	FBgn0030326	0.857867	0.00737624
CG31146	FBgn0051146	0.852869	0.00136221
CG9338	FBgn0032899	0.852699	0.000145893
CG31916	FBgn0053715	0.83909	0.000304961
CG5224	FBgn0034354	0.836894	0.000105143
Cad99C	FBgn0039709	0.835338	0.000372156
fat-spondin	FBgn0026721	0.832188	0.00724796
CG9282	FBgn0032518	0.825676	0.000498299
CG6921	FBgn0038985	0.821849	0.00146201
CG33096	FBgn0053096	0.820585	0.000900605
Mlc2	FBgn0002773	0.81888	0.00310852
CG7188	FBgn0035871	0.818041	9.56575e-05
CG30173	FBgn0061198	0.81628	0.000579136
CG6764	FBgn0037899	0.808441	0.000105092
CG11079	FBgn0034851	0.804545	0.00287096
CG14104	FBgn0040786	0.800871	0.000561683
CG18619	FBgn0032202	0.798765	0.000343069
CG31955	FBgn0051955	0.795451	0.00519332
CG30423	FBgn0050423	0.788967	0.000579136
CG32175	FBgn0052175	0.786986	0.00315655
CG30438	FBgn0050438	0.783964	0.00201156
CG4408	FBgn0039073	0.781838	0.00491586
Vha36	FBgn0022097	0.775945	0.000105143
CG16712	FBgn0031561	0.772841	0.0107749
Mlp60A	FBgn0011643	0.769138	0.000774084
CG40329	FBgn0058329	0.768838	0.000565207
agt	FBgn0024912	0.76665	0.000489298
CG40420	FBgn0058420	0.760204	0.000793957
CG4673	FBgn0039348	0.757125	0.0129804
CG4866	FBgn0034232	0.756711	0.000253715
Gasp	FBgn0026077	0.755227	0.000673663
CG31715	FBgn0051715	0.752608	0.000129131
mfas	FBgn0024211	0.751959	0.000319418
CG5360	FBgn0034873	0.750019	0.0019982
CG15888	FBgn0038131	0.747168	0.0029639
CG5122	FBgn0032471	0.741515	0.00049053
CG33156	FBgn0053156	0.735317	0.00138824
CG7911	FBgn0039735	0.725922	0.000261512
CG32850	FBgn0052850	0.721638	0.00450069
RpL36	FBgn0002579	0.721099	0.00417026
mRpL21	FBgn0036853	0.719341	0.000425483
BG:DS00004.12	FBgn0026566	0.715067	0.000105143
CG9267	FBgn0032524	0.71327	0.000304961
ran-like	FBgn0036497	0.71316	0.00085158
BG:DS01068.5	FBgn0028915	0.708937	0.000496527
Mlp84B	FBgn0014863	0.701201	0.00274966
CG2789	FBgn0031263	0.701111	0.000498299
CG1304	FBgn0031141	0.700834	0.00457312
BG:DS02740.9	FBgn0028894	0.698168	0.000377695
CG14715	FBgn0037930	0.691404	0.00165317
tsl	FBgn0003867	0.689378	0.000650447
CG15784	FBgn0029766	0.683917	0.000305081
EG:152A3.7	FBgn0025839	0.681971	0.000774084
CG3436	FBgn0031229	0.680551	0.000717628
Trap36	FBgn0035754	0.680545	0.000852258
RpS12	FBgn0014027	0.679629	0.0466451
CG6463	FBgn0053493	0.676526	0.00105844
Iap2	FBgn0015247	0.676134	0.000336468
desat1	FBgn0043044	0.675753	0.00294389
CG7671	FBgn0038609	0.664897	0.000502946
CG1572	FBgn0030309	0.664497	0.000145287
RpII18	FBgn0003275	0.664419	0.000883909
CG10133	FBgn0036366	0.65964	0.0018367
CG6845	FBgn0035099	0.657791	0.00143258
Edg91	FBgn0004554	0.650629	0.012322
CG10200	FBgn0033968	0.649532	0.00136388
CG13277	FBgn0032599	0.648707	0.000173072
hig	FBgn0010114	0.646991	0.00186215
CG9804	FBgn0037251	0.641641	0.000235988
CG33002	FBgn0053002	0.641436	0.00128599
CG14946	FBgn0032405	0.640641	0.0011852
CG9617	FBgn0037568	0.638988	0.000248176
BG:DS01368.1	FBgn0028527	0.637021	0.000579136
CG30499	FBgn0050499	0.63477	0.00044453
CG13991	FBgn0031785	0.632363	0.00583319
Pcmt	FBgn0015276	0.629748	0.00189903
CG4989	FBgn0034268	0.627145	0.00156656
EG:63B12.12	FBgn0026088	0.626187	0.00116273
CG5037	FBgn0032222	0.625994	0.000533981
CG15361	FBgn0040717	0.625532	0.00148035
CG32633	FBgn0052633	0.624478	0.00386992
Dhfr	FBgn0004087	0.624068	0.000502946
CG7860	FBgn0030653	0.621178	0.00248735
CG31538	FBgn0051538	0.619493	0.0158469
CG10862	FBgn0035455	0.615863	0.00256471
RpS18	FBgn0010411	0.615489	0.000319418
CG2555	FBgn0030398	0.6153	0.00182703
RpL11	FBgn0013325	0.615143	0.000367382
wal	FBgn0010516	0.614633	0.000261512
CG5167	FBgn0038038	0.612492	0.000502946
Hr4	FBgn0023546	0.612444	0.0330048
CG6426	FBgn0034162	0.610969	0.000774084
EG:171E4.4	FBgn0023530	0.609294	0.000817027
CG14270	FBgn0029665	0.60789	0.00118725
RpS3	FBgn0002622	0.605738	0.00725715
Tfb2	FBgn0036513	0.605666	0.00269789
RpL27A	FBgn0010410	0.603616	0.000688292
CG7283	FBgn0036213	0.603505	0.000696727
CG6906	FBgn0027843	0.599902	0.00953905
CG2641	FBgn0037518	0.599172	0.00104475
Lcp2	FBgn0002533	0.59879	0.029386
EG:80H7.10	FBgn0026872	0.59793	0.000852258
CG18856	FBgn0052500	0.593916	0.00121606
BEST:LD29214	FBgn0026573	0.593437	0.0103981
CG8818	FBgn0033751	0.592315	0.00221084
CG6188	FBgn0038074	0.590745	0.0442746
CG3262	FBgn0032986	0.588778	0.0014767
CG12310	FBgn0036467	0.588	0.0193319
CG4805	FBgn0030795	0.586781	0.000574777
CG7846	FBgn0030877	0.586371	0.00213943

## Sheet: ash1-22 downregulated 2.0x
Name	FBgn	ash122 log2ratio	adj.P.Val
CG8588	FBgn0035770	-2.28074	0.000145287
CG4759	FBgn0039359	-2.2267	5.02431e-06
garz	FBgn0033714	-2.18281	0.000379485
ImpE2	FBgn0001254	-2.1321	0.000202534
CG32373	FBgn0052373	-1.98344	0.00206121
Hsp23	FBgn0001224	-1.70029	0.000515987
toy	FBgn0019650	-1.58318	2.03948e-05
scylla	FBgn0041094	-1.51865	0.00104475
B52	FBgn0004587	-1.35127	6.48954e-06
CG2469	FBgn0035205	-1.21516	0.000202534
CG3823	FBgn0029863	-1.20609	0.000202534
CG5028	FBgn0039358	-1.15592	4.08526e-05
CG7920	FBgn0039737	-1.14365	0.000515987
Obp99a	FBgn0039678	-1.08513	0.00154125
smi35A	FBgn0016930	-1.06608	0.000113714
kis	FBgn0001309	-1.03841	0.00079208
Hsp67Ba	FBgn0001227	-1.03286	0.000579136
sqd	FBgn0003498	-1.02688	2.20257e-05
Hsp26	FBgn0001225	-1.01766	0.000340256
charybde	FBgn0036165	-1.00986	7.45072e-05
CG9186	FBgn0035206	-1.00907	0.000377695
CG17952	FBgn0034657	-1.00265	0.000100835

## Sheet: ash1-22 upregulated 2.0x
Name	FBgn	ash122 log2ratio	adj.P.Val
Fbp2	FBgn0000640	4.0597	1.43608e-05
CG32207	FBgn0052207	3.38034	3.52119e-06
CG2233	FBgn0029990	3.27548	7.76569e-05
CG9766	FBgn0037229	2.99641	3.52423e-05
CG18294	FBgn0036873	2.98258	1.33901e-07
Lsp1beta	FBgn0002563	2.39059	0.0410497
CG5174	FBgn0034345	2.35498	6.48954e-06
Obp99b	FBgn0039685	2.29758	0.0446323
BG:DS00810.3	FBgn0028536	2.11117	0.0255678
CG17681	FBgn0032668	2.00093	3.52423e-05
regucalcin	FBgn0030362	1.96553	0.0391189
CG31617	FBgn0051617	1.89337	8.27054e-05
Tsf1	FBgn0022355	1.81218	9.04864e-05
Act57B	FBgn0000044	1.75181	0.000159734
CG15012	FBgn0035528	1.73846	3.52119e-06
CG8369	FBgn0040532	1.73636	0.000974216
Mp20	FBgn0002789	1.71285	8.93056e-05
CG17838	FBgn0038826	1.67158	0.0002333
CG31775	FBgn0028537	1.64652	0.0302788
CG32249	FBgn0052249	1.64092	0.0108822
CG11051	FBgn0040813	1.58586	0.0103981
GstD9	FBgn0038020	1.56683	2.03948e-05
GstE1	FBgn0034335	1.44929	0.000104954
CG32212	FBgn0052212	1.36117	0.000570602
CG10038	FBgn0038013	1.35092	0.00101628
CG9231	FBgn0036887	1.34835	3.52423e-05
Lcp3	FBgn0002534	1.32461	0.000317611
CG13067	FBgn0036589	1.32388	0.000261512
Mlc1	FBgn0002772	1.30157	0.00123314
Tm1	FBgn0003721	1.25531	0.000498299
Mhc	FBgn0002741	1.25007	0.00143258
CG8193	FBgn0033367	1.20965	0.00104475
CG5961	FBgn0038056	1.20122	0.000233391
Gs2	FBgn0001145	1.19911	0.000579136
CG40228	FBgn0063670	1.17758	7.74608e-05
corto	FBgn0010313	1.17732	0.000100835
CG40278	FBgn0040007	1.17063	0.00121968
CG40178	FBgn0058178	1.15882	0.000562828
fau	FBgn0020439	1.1487	0.00127408
CG13053	FBgn0040801	1.13785	3.52423e-05
robl	FBgn0024196	1.11317	8.08205e-05
Thor	FBgn0022073	1.10532	0.00669665
Chit	FBgn0013763	1.08386	0.000498299
CG5177	FBgn0031908	1.07838	0.00082293
CG4511	FBgn0037843	1.0783	0.000555683
CG11522	FBgn0039857	1.07689	0.000558265
CG9336	FBgn0032897	1.06847	5.09868e-05
CG5397	FBgn0031327	1.06841	0.000129131
CG32854	FBgn0044511	1.06223	0.000104954
CG5773	FBgn0034290	1.03031	0.00441575
CG12400	FBgn0031505	1.028	0.000261512
CG30412	FBgn0050412	1.02476	0.000372156
CG4386	FBgn0034661	1.02291	0.000317611
CG17478	FBgn0032998	1.02228	0.00208778
Acf1	FBgn0027620	1.01767	0.00163789
CG1969	FBgn0039690	1.01345	9.56575e-05
RpL8	FBgn0024939	1.01051	0.000372156
CG15398	FBgn0031446	1.00434	0.000308055
CG31547	FBgn0051547	1.00213	0.00104633
